# Supplementary material for: Causal Relationship Between Serum Uric Acid and Atherosclerotic Disease: A Mendelian Randomization and Transcriptomic Analysis
Source: Biomedicines. 2025 Jul 28;13(8):1838. doi: 10.3390/biomedicines13081838 (PMC12383975; doi:10.3390/biomedicines13081838)
Supplement: Supplementary file 1 [file biomedicines-13-01838-s001.zip]

Archive with 3 entries (2 files):
- biomedicines-3759179-supplementary/
- biomedicines-3759179-supplementary/Supplemental material.pdf
- biomedicines-3759179-supplementary/Supplementary Table.xlsx
