# Supplementary material for: Causal Relationship Between Serum Uric Acid and Atherosclerotic Disease: A Mendelian Randomization and Transcriptomic Analysis
Source: Biomedicines. 2025 Jul 28;13(8):1838. doi: 10.3390/biomedicines13081838 (PMC12383975; doi:10.3390/biomedicines13081838)
Supplement: Supplementary file 1 [file biomedicines-13-01838-s001.zip › biomedicines-3759179-supplementary/Supplementary Table.xlsx]

## Sheet: Supplementary Table list
Supplementary Table number	Supplementary Table Title
Supplementary Table 1	STROBE Statement-Checklist of items in reports of Mendelian randomization
Supplementary Table 2	Overview of the GWAS data used in the study
Supplementary Table 3	Description of the genes involved in urate metabolism and transport
Supplementary Table 4	Genetic correlation estimates from LDSC regression
Supplementary Table 5	Overview of the SNPs from statistically driven genetic instrument selection strategy
Supplementary Table 6	Overview of the SNPs from biologically driven genetic instrument selection strategy
Supplementary Table 7	SNPs removed from heterogeneity testing and data harmonization
Supplementary Table 8	Matrix of linkage disequilibrium relationships of the SNPs from biologically driven genetic instrument selection strategy
Supplementary Table 9	UVMR estimates for the causal associations between UA and CHD (statistically driven genetic instrument selection strategy)
Supplementary Table 10	Directional pleiotropy test and heterogeneity test for the causal associations between UA and CHD (statistically driven genetic instrument selection strategy)
Supplementary Table 11	MRlap estimates for the causal associations (statistically driven genetic instrument selection strategy)
Supplementary Table 12	The pleiotropic examination of the SNPs from statistically driven genetic instrument selection strategy
Supplementary Table 13	Summary of the pleiotropy of SNPs from statistically driven genetic instrument selection strategy
Supplementary Table 14	The Bayesian colocalization results of these promiscuous pleiotropic SNPs
Supplementary Table 15	MVMR estimates for the causal associations between UA and CHD with adjustment for CHD risk factors in the same model.(statistically driven genetic instrument selection strategy)
Supplementary Table 16	Directional pleiotropy test for the causal associations between UA and CHD in MVMR. (statistically driven genetic instrument selection strategy)
Supplementary Table 17	The MR-PRESSO global test of the causal associations between UA and CHD.(statistically driven genetic instrument selection strategy)
Supplementary Table 18	The MR-PRESSO analysis results of the causal associations between UA and CHD.(statistically driven genetic instrument selection strategy)
Supplementary Table 19	The pleiotropic examination of the SNPs from biologically driven genetic instrument selection strategy
Supplementary Table 20	UVMR estimates for the causal associations between UA and CHD, and CHD risk factors. (biologically driven genetic instrument selection strategy)
Supplementary Table 21	Directional pleiotropy test and heterogeneity test for the causal associations between UA and CHD, and CHD risk factors (biologically driven genetic instrument selection strategy)
Supplementary Table 22	MRlap estimates for the causal associations between UA and CHD, and CHD risk factors. (biologically driven genetic instrument selection strategy)
Supplementary Table 23	The MR-PRESSO analysis results of the causal associations between UA and CHD, and CHD risk factors.(biologically driven genetic instrument selection strategy)
Supplementary Table 24	UVMR estimates for the causal effect of each mediator on serum uric acid levels.
Supplementary Table 25	UVMR estimates for the causal association between each mediator and CHD, SAP, and MI.
Supplementary Table 26	MVMR estimates for the causal association between each mediator and CHD, SAP, and MI with adjustment for UA.
Supplementary Table 27	Mediation MR analysis results.
Supplementary Table 28	Transcriptome differential transcriptiome genes in human monocytes exposed to uric acid in vitro
Supplementary Table 29	Single-cell transcriptome QC parameter table
Supplementary Table 30	List of gene connectivity in the three types of macrophage gene modules
Supplementary Table 31	Correlations of gene modules of macrophages with progression of atherosclerotic lesions

## Sheet: Supplementary Table 1
Supplementary Table S1. STROBE Statement-Checklist of items in reports of Mendelian randomization
Item No	Section	Checklist item	Check in our study
1	Title and abstract	Indicate mendelian randomisation (MR) as the study’s design in the title and/or the abstract if that is a main purpose of the study	Mendelian randomization is specified in the title and in the abstract methods.
	Introduction
2	Background	Explain the scientific background and rationale for the reported study. What is the exposure? Is a potential causal association between exposure and outcome plausible? Justify why MR is a helpful method to address the study question	Explained in the paragraph 1-4 of Introduction.
3	Objectives	State specific objectives clearly, including prespecified causal hypotheses (if any). State that MR is a method that, under specific assumptions, intends to estimate causal effects	Stated in the paragraph 4,5 of Background.
	Methods
4	Study design and data sources	Present key elements of the study design early in the article. Consider including a table listing sources of data for all phases of the study. For each data source contributing to the analysis, describe the following:	Presented in the Methods, and Figure 1 , Additional file : Supplementary Table 2
	a)	Setting: Describe the study design and the underlying population, if possible. Describe the setting, locations, and relevant dates, including periods of recruitment, exposure, follow-up, and data collection, when available.	Available information is provieded in the Data sources section of Methods.
	b)	Participants: Give the eligibility criteria, and the sources and methods of selection of participants. Report the sample size, and whether any power or sample size calculations were carried out prior to the main analysis	Presented in the Methods and Additional file: Supplementary Table 2.
	c)	Describe measurement, quality control, and selection of genetic variants	Presented in Genetic instrument selection section of the Methods
	d)	For each exposure, outcome, and other relevant variables, describe methods of assessment and diagnostic criteria for diseases	See the original study, provided in Reference.
	e)	Provide details of ethics committee approval and participant informed consent, if relevant	No additional ethics approval or consent to participate was required.
5	Assumptions	Explicitly state the three core instrumental variable assumptions for the main analysis (relevance, independence, and exclusion restriction), as well assumptions for any additional or sensitivity analysis	Presented in UVMR and MVMR analysis section of the Methods
6	Statistical methods: main analysis	Describe statistical methods and statistics used	Presented in mendelian randomization analyses section of Methods.
	a)	Describe how quantitative variables were handled in the analyses (that is, scale, units, model)	Does not apply.
	b)	Describe how genetic variants were handled in the analyses and, if applicable, how their weights were selected	Presented in Genetic instrument selection section of Methods.
	c)	Describe the MR estimator (eg, two stage least squares, Wald ratio) and related statistics. Detail the included covariates and, in the case of two sample MR, whether the same covariate set was used for adjustment in the two samples	Does not apply.
	d)	Explain how missing data were addressed	Does not apply.
	e)	If applicable, indicate how multiple testing was addressed	Does not apply.
7	Assessment of assumptions	Describe any methods or prior knowledge used to assess the assumptions or justify their validity	Does not apply.
8	Sensitivity analyses and additional analyses	Describe any sensitivity analyses or additional analyses performed (eg, comparison of effect estimates from different approaches, independent replication, bias analytic techniques, validation of instruments, simulations)	Presented in MR sensitivity analysis section of Methods.
9	Software and pre-registration
	a)	Name statistical software and package(s), including version and settings used	Presented in MR sensitivity analysis section of Methods.
	b)	State whether the study protocol and details were pre-registered (as well as when and where)	Does not apply.
	Results
10	Descriptive data
	a)	Report the numbers of individuals at each stage of included studies and reasons for exclusion. Consider use of a flow diagram	Does not apply.
	b)	Report summary statistics for phenotypic exposure(s), outcome(s), and other relevant variables (eg, means, SDs, proportions)	Presented in Data resources section of Methods and Additional file : Supplementary Table 2.
	c)	If the data sources include meta-analyses of previous studies, provide the assessments of heterogeneity across these studies	Does not apply.
	d)	For two sample MR:
		i. Provide justification of the similarity of the genetic variant-exposure associations between the exposure and outcome samples	Does not apply.
		ii. Provide information on the number of individuals who overlap between the exposure and outcome studies	No overlap.
11	Main results
	a)	Report the associations between genetic variant and exposure, and between genetic variant and outcome, preferably on an interpretable scale	Does not apply.
	b)	Report MR estimates of the association between exposure and outcome, and the measures of uncertainty from the MR analysis, on an interpretable scale, such as odds ratio or relative risk per SD difference	Presented in the causality between serum urate concentrations and CHD section and of the Results.
	c)	If relevant, consider translating estimates of relative risk into absolute risk for a meaningful time period	Does not apply.
	d)	Consider plots to visualise results (eg, forest plot, scatterplot of associations between genetic variants and outcome v between genetic variants and exposure)	Figure 2B, 3B,4B.
12	Assessment of assumptions
	a)	Report the assessment of the validity of the assumptions	Does not apply.
	b)	Report any additional statistics (eg, assessments of heterogeneity across genetic variants, such as I2, Q statistic, or E value)	Additional file: Supplementary Table 10, Supplementary Table 16,Supplementary Table 21.
13	Sensitivity analyses and additional analyses
	a)	Report any sensitivity analyses to assess the robustness of the main results to violations of the assumptions	Presented in the causality between serum urate concentrations and CHD section and pleiotropic analysis of instrumental variables section of the Results.
	b)	Report results from other sensitivity analyses or additional analyses	Presented in the Results.
	c)	Report any assessment of direction of causal association (eg, bidirectional MR)	Presented in the causality between serum urate concentrations and CHD section and pleiotropic analysis of instrumental variables section of the Results.
	d)	When relevant, report and compare with estimates from non-MR analyses	Presented in the Results.
	e)	Consider additional plots to visualise results (eg, leave-one-out analyses)	Does not apply.
	Discussion
14	Key results	Summarise key results with reference to study objectives	Presented in the paragraph 1 of the Discussion.
15	Limitations	Discuss limitations of the study, taking into account the validity of the instrumental variable assumptions, other sources of potential bias, and imprecision. Discuss both direction and magnitude of any potential bias and any efforts to address them	Presented in the paragraph 3 of the Discussion.
16	Interpretation
	a)	Meaning: Give a cautious overall interpretation of results in the context of their limitations and in comparison with other studies	Presented in the paragraph 1 of Discussion.
	b)	Mechanism: Discuss underlying biological mechanisms that could drive a potential causal association between the investigated exposure and the outcome, and whether the gene-environment equivalence assumption is reasonable. Use causal language carefully, clarifying that instrumental variable estimates may provide causal effects only under certain assumptions	Presented in the paragraph 5, 6 of Discussion.
	c)	Clinical relevance: Discuss whether the results have clinical or public policy relevance, and to what extent they inform effect sizes of possible interventions	Presented in the paragraph 5 of Discussion.
17	Generalisability	Discuss the generalisability of the study results (a) to other populations, (b) across other exposure periods/timings, and (c) across other levels of exposure	Does not apply.
	Other information
18	Funding	Describe sources of funding and the role of funders in the present study and, if applicable, sources of funding for the databases and original study or studies on which the present study is based	Presented in Funding.
19	Data and data sharing	Provide the data used to perform all analyses or report where and how the data can be accessed, and reference these sources in the article. Provide the statistical code needed to reproduce the results in the article, or report whether the code is publicly accessible and if so, where	Presented in Availability of Data and Materials statement.
20	Conflicts of interest	All authors should declare all potential conflicts of interest	The authors declare that they have no competing interests.

## Sheet: Supplementary Table 2
Supplementary Table 2. Overview of the GWAS data used in the study
Discovery datasets
id	trait	Sample size(case/control)	Number of SNPs	Ancestry	Consortium or cohort study	Year of publication/release	PMID	Unit
ebi-a-GCST90018977	Serum uric acid levels	343836	19041286	European	Meta-GWAS	2021	34594039	umol/L
ebi-a-GCST005194	Coronary artery disease	296525(34541/261984)	7904237	European	Meta-GWAS	2018	29212778	——
ebi-a-GCST90018915	Stable angina pectoris	343026(17894/325132)	19057124	European	Meta-GWAS	2021	34594039	——
ebi-a-GCST90018932	Unstable angina pectoris	456468(9481/446987)	24179929	European	Meta-GWAS	2021	34594039	——
ebi-a-GCST90018877	Myocardial infarction	461823(20917/440906)	24172914	European	Meta-GWAS	2021	34594039	——
ukb-d-I9_STR_EXH	Ischaemic Stroke, excluding all haemorrhages	361194(3314/357880)	11321190	European	UK Biobank	2018	——	——
ukb-b-12493	Essential hypertension	463010(54358/408652)	9851867	European	MRC-IEU	2018	——	——
ebi-a-GCST90018952	Diastolic blood pressure	340162	19055470	European	Meta-GWAS	2021	34594039	mmHg
ebi-a-GCST90018963	Mean arterial pressure	360863	19053944	European	Meta-GWAS	2021	34594039	mmHg
ebi-a-GCST90018972	Systolic blood pressure	340159	19051638	European	Meta-GWAS	2021	34594039	mmHg
ieu-b-5089	LDL cholesterol	201678	12321875	European	UK Biobank	2022	——	mmol/l
ebi-a-GCST90018975	Triglycerides	343992	19052580	European	Meta-GWAS	2021	34594039	mmol/l
ebi-a-GCST90018974	Total cholesterol levels	344278	19043498	European	Meta-GWAS	2021	34594039	mmol/l
ebi-a-GCST90018926	Type 2 diabetes	490089(38841/451248)	24167560	European	Meta-GWAS	2021	34594039	——
ebi-a-GCST90018955	Glucose levels	314916	19046716	European	Meta-GWAS	2021	34594039	mmol/l
ebi-a-GCST90002232	Fasting glucose	200622	31008728	European	Meta-GWAS	2021	34059833	mmol/l
ebi-a-GCST90002227	Two-hour glucose	63396	27330879	European	Meta-GWAS	2021	34059833	mmol/l
Replication datasets
id	trait	Sample size(case/control)	Number of SNPs	Ancestry	Consortium or cohort study	Year of publication/release	PMID
ieu-a-7	Coronary heart disease	184305(60801/123504)	9455779	77% European;13% south Asian;6% east Asian;4% Hispanic and African Americans	CARDIoGRAMplusC4D	2015	26343387	——
ieu-a-798	Myocardial infarction	171875(43676/128199)	9289492	77% European;13% south Asian;6% east Asian;4% Hispanic and African Americans	CARDIoGRAMplusC4D	2015	26343387	——
Phe_411_3.EUR.GIA	angina pectoris	423340(37399/385941)	> 44300000	European	the VA Million Veteran Program	2024	39024449	——
finn-b-I9_STR_EXH_EXNONE	Ischaemic Stroke, excluding all haemorrhages	218792(10551/208241)	16380466	European	FinnGen	2021	——	——
Diastolic_Mean_INT.EUR.GIA	Diastolic blood pressure	425743	> 44300000	European	the VA Million Veteran Program	2024	39024449	mmHg
Trig_Mean_INT.EUR.GIA	Triglyceride	391626	> 44300000	European	the VA Million Veteran Program	2024	39024449	mmol/l

## Sheet: Supplementary Table 3
Supplementary Table 3. Description of the genes involved in urate metabolism and transport
Gene	pubmedID	position_GRCh37_start	position_CRCh37_final	chromosome	gene function
SLC22A12	12024214	64358692	64369816	11	The gene encoding a urate transporter highly expressed in proximal tubular epithelial cells of the kidney
SLC2A9	18842065	9827848	10041894	4	Transporters, highly expressed in the liver and kidney, and play a role in urate reabsorption in the proximal renal tubules. Urate transport is 45 to 60 times faster than glucose.
ABCG2	19506252	89011416	89152778	4	Encodes an ATP-dependent transporter and a high-volume urate membrane transporter expressed in the kidney, liver, and intestine. This locus was initially identified by GWAS (PMID: 18834626) and has since been confirmed in many studies.
SLC17A1	25252215	25783143	25832280	6	Solute transport proteins, mainly expressed in the kidney, play a role in urate transport in the kidney
SLC22A11	17229912	64323413	64340347	11	The protein encoded by this gene is involved in the sodium-independent transport,possible transport modes may include E1S/Cl(-), E1S/OH(-), urate/Cl(-) and urate/OH(-)
SLC17A3	20810651	25845084	25874471	6	The voltage-driven organic anion transporter, expressed mainly in the renal proximal renal tubules, plays an important role in uric acid excretion
SLC16A9	37879602	61410522	61469837	10	Human monocarboxylate transporter 9 (hMCT9), encoded by SLC16A9.Some variants of hMCT9 have been found to be associated with serum uric acid levels, hyperuricemia, and gout.

## Sheet: Supplementary Table 4
Supplementary Table 4. Genetic correlation estimates from LDSC regression
trait1	trait2	rg	rg_se	rg_p	Benjamin-Hochberg correction	Bonferron correction
Serum uric acid levels	Triglycerides	0.393902	0.0297252	4.43e-40	*	*
Serum uric acid levels	Type_2_diabetes	0.361483	0.0281654	1.05e-37	*	*
Serum uric acid levels	Essential_hypertension	0.329776	0.0290865	8.53e-30	*	*
Serum uric acid levels	Mean_arterial_pressure	0.269786	0.0245286	3.87e-28	*	*
Serum uric acid levels	Type_2_diabetes	0.362471	0.033396	1.91e-27	*	*
Serum uric acid levels	Diastolic_blood_pressure	0.267281	0.0259666	7.56e-25	*	*
Serum uric acid levels	Systolic_blood_pressure	0.228723	0.0224827	2.61e-24	*	*
Serum uric acid levels	Coronary_artery_disease	0.257133	0.0255679	8.57e-24	*	*
Serum uric acid levels	Stable_angina_pectoris	0.274927	0.0304436	1.71e-19	*	*
Serum uric acid levels	Myocardial_infarction	0.23959	0.0290566	1.64e-16	*	*
Serum uric acid levels	Unstable_angina_pectoris	0.228579	0.0329864	4.22e-12	*	*
Serum uric acid levels	Glucose_levels	0.197407	0.0380385	2.11e-07	*	*
Serum uric acid levels	Ischaemic_Stroke	0.521615	0.112788	3.75e-06	*	*
Serum uric acid levels	LDL_cholesterol	-0.111588	0.0376874	0.00306748	*	-
Serum uric acid levels	Total_cholesterol_levels	-0.105051	0.044975	0.0195039	*	-
Serum uric acid levels	Two_hour_glucose	0.0737242	0.0477633	0.122702	-	-
Serum uric acid levels	Fasting_glucose	0.0517121	0.0414406	0.212082	-	-
The findings are presented as genetic correlation (rg) with standard error (SE).* indicates that the hypothesis test result is less than the p-value calculated via the Benjamin-Hochberg method or the Bonferroni method.

## Sheet: Supplementary Table 5
Supplementary Table 5. Overview of the SNPs from statistically driven Genetic instruments selection strategy
chr.exposure	pos.exposure	beta.exposure	se.exposure	pval.exposure	samplesize.exposure	id.exposure	SNP	effect_allele.exposure	other_allele.exposure	eaf.exposure	exposure	R2	F
1	120233403	0.039	0.0071	4.25e-08	343836	ebi-a-GCST90018977	rs199661312	AT	A	0.020948	Serum uric acid levels	8.77e-05	30.1724
1	217532372	0.0111	0.002	1.6e-08	343836	ebi-a-GCST90018977	rs144188351	C	G	0.639915	Serum uric acid levels	8.96e-05	30.8023
1	234664365	-0.0211	0.0038	3.16e-08	343836	ebi-a-GCST90018977	rs12070208	C	T	0.0808117	Serum uric acid levels	8.97e-05	30.8315
1	197317238	0.0106	0.0019	1.84e-08	343836	ebi-a-GCST90018977	rs10922199	A	G	0.37727	Serum uric acid levels	9.05e-05	31.1245
1	110147321	0.036	0.0064	2.12e-08	343836	ebi-a-GCST90018977	rs17024258	T	C	0.02586	Serum uric acid levels	9.2e-05	31.6404
1	2144982	0.0126	0.0022	5.87e-09	343836	ebi-a-GCST90018977	rs2480714	T	G	0.765931	Serum uric acid levels	9.54e-05	32.8015
1	200330479	-0.0104	0.0018	5.89e-09	343836	ebi-a-GCST90018977	rs2808500	G	A	0.433211	Serum uric acid levels	9.71e-05	33.3825
1	179272116	0.0121	0.002	1.05e-09	343836	ebi-a-GCST90018977	rs2493121	A	T	0.711628	Serum uric acid levels	0.000106442	36.6023
1	185136458	-0.0123	0.0018	9.68e-12	343836	ebi-a-GCST90018977	rs6674490	A	C	0.393648	Serum uric acid levels	0.000135786	46.6942
1	48685435	0.0137	0.002	3.35e-12	343836	ebi-a-GCST90018977	rs926979	C	T	0.716224	Serum uric acid levels	0.000136449	46.9222
1	82937433	0.0125	0.0018	1.24e-11	343836	ebi-a-GCST90018977	rs11163481	T	G	0.643321	Serum uric acid levels	0.000140237	48.225
1	212069929	0.0395	0.0054	3.38e-13	343836	ebi-a-GCST90018977	rs2788144	G	A	0.03673	Serum uric acid levels	0.000155592	53.5062
1	234851184	-0.0133	0.0018	7.26e-13	343836	ebi-a-GCST90018977	rs496708	A	C	0.447339	Serum uric acid levels	0.000158759	54.5954
1	201793440	0.0136	0.0018	7.44e-14	343836	ebi-a-GCST90018977	rs2644128	G	C	0.471319	Serum uric acid levels	0.000166	57.0861
1	163738950	0.0151	0.0018	3.57e-16	343836	ebi-a-GCST90018977	rs3845534	A	G	0.581636	Serum uric acid levels	0.00020463	70.373
1	50984962	-0.0174	0.0019	1.54e-19	343836	ebi-a-GCST90018977	rs12096443	T	C	0.346507	Serum uric acid levels	0.000243856	83.8665
1	147744072	-0.0893	0.0097	2.4e-20	343836	ebi-a-GCST90018977	rs140885868	G	A	0.013354	Serum uric acid levels	0.000246434	84.7534
1	15823889	-0.0215	0.0022	9.6e-23	343836	ebi-a-GCST90018977	rs6429747	T	C	0.31423	Serum uric acid levels	0.00027769	95.5056
1	120326253	-0.1163	0.0116	8.7e-24	343836	ebi-a-GCST90018977	rs150147865	T	A	0.0088936	Serum uric acid levels	0.000292257	100.517
1	93853015	0.0188	0.0018	1.79e-25	343836	ebi-a-GCST90018977	rs11164916	C	G	0.606666	Serum uric acid levels	0.000317162	109.086
1	27021913	0.0805	0.0067	8.01e-33	343836	ebi-a-GCST90018977	rs114165349	C	G	0.023533	Serum uric acid levels	0.000419671	144.358
1	155151493	-0.0352	0.0018	1.57e-82	343836	ebi-a-GCST90018977	rs11264341	T	C	0.516603	Serum uric acid levels	0.00111098	382.418
2	136910273	-0.0116	0.0021	3.98e-08	343836	ebi-a-GCST90018977	rs6715785	A	G	0.415762	Serum uric acid levels	8.87e-05	30.5123
2	158759642	0.0641	0.0116	3.25e-08	343836	ebi-a-GCST90018977	rs7586329	C	T	0.992254	Serum uric acid levels	8.88e-05	30.535
2	85700826	-0.0105	0.0019	2.71e-08	343836	ebi-a-GCST90018977	rs10196697	A	G	0.502859	Serum uric acid levels	8.88e-05	30.54
2	101578022	0.0155	0.0027	5.59e-09	343836	ebi-a-GCST90018977	rs72818964	A	G	0.17609	Serum uric acid levels	9.58e-05	32.9559
2	36606102	0.0124	0.0021	6.36e-09	343836	ebi-a-GCST90018977	rs2287084	T	G	0.228085	Serum uric acid levels	0.000101393	34.866
2	161277857	0.013	0.0021	3.59e-10	343836	ebi-a-GCST90018977	rs12467636	G	A	0.755523	Serum uric acid levels	0.000111442	38.3218
2	25996591	0.0366	0.0058	2.22e-10	343836	ebi-a-GCST90018977	rs13418518	T	A	0.032189	Serum uric acid levels	0.000115799	39.8202
2	632592	0.0156	0.0024	2.1e-10	343836	ebi-a-GCST90018977	rs12992672	A	G	0.84873	Serum uric acid levels	0.000122863	42.2498
2	227099180	0.0134	0.002	2.96e-11	343836	ebi-a-GCST90018977	rs2943645	T	C	0.719598	Serum uric acid levels	0.000130539	44.8897
2	213125286	0.013	0.0018	1.34e-12	343836	ebi-a-GCST90018977	rs1851285	G	C	0.551001	Serum uric acid levels	0.000151679	52.1602
2	417167	-0.0342	0.0047	5.11e-13	343836	ebi-a-GCST90018977	rs62106258	C	T	0.048343	Serum uric acid levels	0.000153971	52.9485
2	111930796	-0.0134	0.0018	4.31e-14	343836	ebi-a-GCST90018977	rs10211562	T	G	0.447795	Serum uric acid levels	0.000161155	55.4194
2	61484556	0.0135	0.0018	3.28e-14	343836	ebi-a-GCST90018977	rs2060824	C	T	0.480515	Serum uric acid levels	0.000163569	56.2497
2	122004596	-0.0147	0.0019	6.01e-15	343836	ebi-a-GCST90018977	rs2252862	G	C	0.470181	Serum uric acid levels	0.000174061	59.8584
2	114008170	0.0188	0.0024	4.18e-15	343836	ebi-a-GCST90018977	rs1021409	G	T	0.163106	Serum uric acid levels	0.000178429	61.3608
2	183087067	0.0145	0.0018	4.33e-16	343836	ebi-a-GCST90018977	rs13411042	A	C	0.444883	Serum uric acid levels	0.000188694	64.8916
2	170201439	0.0146	0.0018	7.48e-16	343836	ebi-a-GCST90018977	rs831036	G	C	0.396339	Serum uric acid levels	0.000191305	65.7897
2	203412513	0.0264	0.0032	2.51e-16	343836	ebi-a-GCST90018977	rs146787580	C	A	0.11447	Serum uric acid levels	0.000197911	68.0621
2	242422405	-0.0181	0.0021	2.72e-17	343836	ebi-a-GCST90018977	rs2012385	A	G	0.65611	Serum uric acid levels	0.00021601	74.2875
2	176993583	0.0563	0.0064	1.32e-18	343836	ebi-a-GCST90018977	rs187355703	G	C	0.0191647	Serum uric acid levels	0.000225013	77.3846
2	15782471	-0.0168	0.0019	8.23e-19	343836	ebi-a-GCST90018977	rs807624	T	G	0.477412	Serum uric acid levels	0.000227332	78.1824
2	148631232	0.016	0.0018	4.5e-18	343836	ebi-a-GCST90018977	rs13021972	T	A	0.415724	Serum uric acid levels	0.000229744	79.0119
2	18677222	0.0206	0.0021	7.91e-22	343836	ebi-a-GCST90018977	rs12105304	G	A	0.236609	Serum uric acid levels	0.000279784	96.2262
2	69813458	-0.0302	0.0029	4.22e-25	343836	ebi-a-GCST90018977	rs12987661	C	T	0.100501	Serum uric acid levels	0.000315304	108.446
2	121306440	0.0218	0.0018	1.59e-34	343836	ebi-a-GCST90018977	rs17050272	A	G	0.429899	Serum uric acid levels	0.000426414	146.678
2	170010985	-0.0261	0.002	1.69e-40	343836	ebi-a-GCST90018977	rs2075252	C	T	0.672548	Serum uric acid levels	0.000495056	170.302
2	211540507	-0.0271	0.002	1.54e-41	343836	ebi-a-GCST90018977	rs1047891	A	C	0.270739	Serum uric acid levels	0.000533698	183.601
2	27730940	-0.0445	0.0018	1.88e-136	343836	ebi-a-GCST90018977	rs1260326	C	T	0.561756	Serum uric acid levels	0.0017744	611.185
3	193810750	0.0106	0.0019	3.94e-08	343836	ebi-a-GCST90018977	rs7642977	T	C	0.416168	Serum uric acid levels	9.05e-05	31.1245
3	12711977	-0.0123	0.0022	1.58e-08	343836	ebi-a-GCST90018977	rs79141906	C	A	0.32522	Serum uric acid levels	9.09e-05	31.2581
3	149211387	0.0103	0.0018	5.07e-09	343836	ebi-a-GCST90018977	rs9843304	T	C	0.530975	Serum uric acid levels	9.52e-05	32.7436
3	132222601	-0.011	0.0019	1.31e-08	343836	ebi-a-GCST90018977	rs7651369	G	A	0.477149	Serum uric acid levels	9.75e-05	33.5178
3	153918793	0.0177	0.0029	7.3e-10	343836	ebi-a-GCST90018977	rs55756439	AT	A	0.85116	Serum uric acid levels	0.000108331	37.2519
3	94043746	-0.0126	0.002	8.31e-10	343836	ebi-a-GCST90018977	rs9872445	T	C	0.56094	Serum uric acid levels	0.00011542	39.6898
3	185360578	-0.0144	0.0022	3.93e-11	343836	ebi-a-GCST90018977	rs9880232	A	C	0.774593	Serum uric acid levels	0.000124587	42.8427
3	15826108	-0.0139	0.0021	3.51e-11	343836	ebi-a-GCST90018977	rs146712725	GACCAATAGGAACAAAA	G	0.728603	Serum uric acid levels	0.000127404	43.8115
3	170750018	0.0242	0.0036	2.9e-11	343836	ebi-a-GCST90018977	rs73169739	C	T	0.0622486	Serum uric acid levels	0.000131407	45.188
3	12385828	-0.0203	0.003	9.38e-12	343836	ebi-a-GCST90018977	rs11128603	G	A	0.0964935	Serum uric acid levels	0.00013315	45.7875
3	170688199	0.0231	0.0033	4.39e-12	343836	ebi-a-GCST90018977	rs200216446	T	TA	0.0754676	Serum uric acid levels	0.000142489	48.9997
3	69154343	0.0147	0.0018	2.49e-16	343836	ebi-a-GCST90018977	rs7039	G	C	0.550652	Serum uric acid levels	0.000193934	66.6941
3	126012852	-0.0216	0.0025	1.77e-17	343836	ebi-a-GCST90018977	rs6804946	C	T	0.20022	Serum uric acid levels	0.000217061	74.6492
3	49803395	0.0358	0.004	3.53e-19	343836	ebi-a-GCST90018977	rs62262727	A	G	0.069758	Serum uric acid levels	0.000232913	80.102
3	169155476	-0.017	0.0018	9.99e-21	343836	ebi-a-GCST90018977	rs62294340	A	G	0.374617	Serum uric acid levels	0.000259352	89.197
3	141716072	-0.0211	0.002	4.15e-26	343836	ebi-a-GCST90018977	rs1511299	C	T	0.266849	Serum uric acid levels	0.000323603	111.302
3	53022408	0.03	0.0018	4.94e-64	343836	ebi-a-GCST90018977	rs2581824	A	C	0.446643	Serum uric acid levels	0.000807227	277.776
4	128094309	0.0105	0.0019	2.92e-08	343836	ebi-a-GCST90018977	rs9307594	G	A	0.575262	Serum uric acid levels	8.88e-05	30.54
4	25408838	-0.014	0.0024	6.04e-09	343836	ebi-a-GCST90018977	rs34811474	A	G	0.23213	Serum uric acid levels	9.9e-05	34.0276
4	39414993	0.0106	0.0018	3.68e-09	343836	ebi-a-GCST90018977	rs11940694	G	A	0.555862	Serum uric acid levels	0.000100849	34.6788
4	146831323	-0.0117	0.0019	3.45e-10	343836	ebi-a-GCST90018977	rs12510175	G	C	0.424792	Serum uric acid levels	0.000110272	37.9194
4	22812281	0.0181	0.0029	6.2e-10	343836	ebi-a-GCST90018977	rs5856715	AT	A	0.85691	Serum uric acid levels	0.000113282	38.9546
4	88995134	-0.0518	0.0082	2.98e-10	343836	ebi-a-GCST90018977	rs145157727	A	G	0.0114684	Serum uric acid levels	0.000116046	39.9052
4	79548714	-0.0114	0.0018	3.34e-10	343836	ebi-a-GCST90018977	rs7677783	T	C	0.610034	Serum uric acid levels	0.000116644	40.1109
4	9600462	0.0578	0.0083	4.34e-12	343836	ebi-a-GCST90018977	rs112214565	A	G	0.017376	Serum uric acid levels	0.000141022	48.495
4	89113861	-0.0527	0.0074	8.06e-13	343836	ebi-a-GCST90018977	rs142929199	G	A	0.023344	Serum uric acid levels	0.000147483	50.7172
4	146719953	-0.0168	0.0023	2.48e-13	343836	ebi-a-GCST90018977	rs7696556	C	A	0.274427	Serum uric acid levels	0.000155147	53.3532
4	10974887	0.0584	0.0077	4.94e-14	343836	ebi-a-GCST90018977	rs114158982	G	C	0.017469	Serum uric acid levels	0.000167271	57.523
4	103188709	-0.031	0.0039	9.97e-16	343836	ebi-a-GCST90018977	rs13107325	T	C	0.074844	Serum uric acid levels	0.000183723	63.1817
4	144090717	-0.0164	0.0019	9.82e-18	343836	ebi-a-GCST90018977	rs200419650	CA	C	0.648915	Serum uric acid levels	0.000216638	74.5037
4	88966311	-0.0298	0.0034	8.66e-19	343836	ebi-a-GCST90018977	rs17013743	G	A	0.0793353	Serum uric acid levels	0.000223371	76.8196
4	9488798	0.0365	0.0038	1.12e-21	343836	ebi-a-GCST90018977	rs6825697	C	G	0.917691	Serum uric acid levels	0.000268257	92.2605
4	89039584	-0.0787	0.0046	3.35e-64	343836	ebi-a-GCST90018977	rs2231145	C	T	0.0426661	Serum uric acid levels	0.000850576	292.706
4	10123377	-0.0448	0.0018	7.64e-130	343836	ebi-a-GCST90018977	rs35523212	G	A	0.518307	Serum uric acid levels	0.00179836	619.453
4	9927894	0.3013	0.0022	1.67e-3949	343836	ebi-a-GCST90018977	rs62294282	G	A	0.72385	Serum uric acid levels	0.00207511	714.977
4	89043634	0.1462	0.0024	1e-200	343836	ebi-a-GCST90018977	rs45499402	C	G	0.163764	Serum uric acid levels	0.0106772	3710.82
4	9927894	0.3013	0.0022	1e-200	343836	ebi-a-GCST90018977	rs62294282	G	A	0.72392	Serum uric acid levels	0.051729	18756.4
5	131461341	-0.0126	0.0022	7.23e-09	343836	ebi-a-GCST90018977	rs152197	T	C	0.216002	Serum uric acid levels	9.54e-05	32.8015
5	175704589	-0.0147	0.0025	6.14e-09	343836	ebi-a-GCST90018977	rs140753856	G	A	0.150225	Serum uric acid levels	0.000100545	34.5742
5	67713205	0.0139	0.0023	1.04e-09	343836	ebi-a-GCST90018977	rs10075612	T	G	0.27718	Serum uric acid levels	0.000106213	36.5234
5	68642499	-0.0114	0.0018	1.88e-10	343836	ebi-a-GCST90018977	rs6860575	T	C	0.472925	Serum uric acid levels	0.000116644	40.1109
5	90417593	-0.0245	0.0036	1.07e-11	343836	ebi-a-GCST90018977	rs2973444	C	T	0.0636752	Serum uric acid levels	0.000134684	46.3153
5	131665378	0.013	0.0018	1.85e-12	343836	ebi-a-GCST90018977	rs272889	G	A	0.544845	Serum uric acid levels	0.000151679	52.1602
5	53318596	0.0159	0.002	1.5e-15	343836	ebi-a-GCST90018977	rs255749	A	G	0.73012	Serum uric acid levels	0.000183782	63.2021
5	55809127	-0.0202	0.0025	7.68e-16	343836	ebi-a-GCST90018977	rs157512	C	T	0.23748	Serum uric acid levels	0.000189841	65.286
5	176728400	0.018	0.002	2.87e-19	343836	ebi-a-GCST90018977	rs28419182	A	G	0.694159	Serum uric acid levels	0.000235522	80.9995
5	34660235	0.0165	0.0018	1.44e-19	343836	ebi-a-GCST90018977	rs455213	C	T	0.402199	Serum uric acid levels	0.000244324	84.0273
5	72431482	-0.0299	0.0019	3.1e-54	343836	ebi-a-GCST90018977	rs17632159	C	G	0.299966	Serum uric acid levels	0.000719733	247.647
6	53832348	0.0264	0.0048	3.17e-08	343836	ebi-a-GCST90018977	rs72951456	T	C	0.048935	Serum uric acid levels	8.8e-05	30.2498
6	52621433	0.0116	0.002	4.67e-09	343836	ebi-a-GCST90018977	rs2749005	G	T	0.708888	Serum uric acid levels	9.78e-05	33.6398
6	7261871	-0.0122	0.0021	1.39e-08	343836	ebi-a-GCST90018977	rs2714345	A	G	0.228012	Serum uric acid levels	9.81e-05	33.7504
6	116305183	-0.012	0.002	3.6e-09	343836	ebi-a-GCST90018977	rs6939175	A	G	0.287096	Serum uric acid levels	0.00010469	35.9998
6	133935728	0.011	0.0018	2.29e-09	343836	ebi-a-GCST90018977	rs2636590	A	G	0.631534	Serum uric acid levels	0.000108603	37.3455
6	26260070	0.0366	0.0058	2.29e-10	343836	ebi-a-GCST90018977	rs4476815	C	G	0.0261919	Serum uric acid levels	0.000115799	39.8202
6	160771363	-0.013	0.002	1.78e-10	343836	ebi-a-GCST90018977	rs505870	A	C	0.47511	Serum uric acid levels	0.000122863	42.2498
6	28070189	0.0426	0.0065	4.42e-11	343836	ebi-a-GCST90018977	rs148688688	A	G	0.0214268	Serum uric acid levels	0.000124907	42.9526
6	107172979	0.021	0.0029	6.35e-13	343836	ebi-a-GCST90018977	rs7766720	C	T	0.106151	Serum uric acid levels	0.000152484	52.4373
6	2064648	-0.015	0.0019	1.88e-15	343836	ebi-a-GCST90018977	rs676015	C	T	0.664388	Serum uric acid levels	0.000181236	62.3265
6	126223944	0.0145	0.0018	1.79e-16	343836	ebi-a-GCST90018977	rs4897160	A	G	0.477568	Serum uric acid levels	0.000188694	64.8916
6	44030011	0.0226	0.0028	1.47e-15	343836	ebi-a-GCST90018977	rs833805	G	A	0.882604	Serum uric acid levels	0.000189438	65.1476
6	32645529	-0.0174	0.002	6.34e-18	343836	ebi-a-GCST90018977	rs28755272	C	T	0.329574	Serum uric acid levels	0.000220086	75.6896
6	31240959	-0.0216	0.002	6.52e-28	343836	ebi-a-GCST90018977	rs7773175	G	C	0.271964	Serum uric acid levels	0.000339116	116.639
6	26422627	0.0401	0.003	5.29e-41	343836	ebi-a-GCST90018977	rs3734537	A	C	0.13326	Serum uric acid levels	0.000519361	178.667
6	43806335	0.0304	0.002	2.65e-50	343836	ebi-a-GCST90018977	rs1317983	C	T	0.744566	Serum uric acid levels	0.000671497	231.039
6	26090270	0.0531	0.0034	1.4e-55	343836	ebi-a-GCST90018977	rs34555420	T	G	0.10085	Serum uric acid levels	0.000708879	243.909
6	7120457	-0.0353	0.0021	5.13e-63	343836	ebi-a-GCST90018977	rs11243143	A	G	0.63507	Serum uric acid levels	0.000821113	282.558
6	25794431	0.0668	0.0019	1e-200	343836	ebi-a-GCST90018977	rs2762353	G	A	0.642554	Serum uric acid levels	0.00358209	1236.07
7	156372440	0.0107	0.0019	1.33e-08	343836	ebi-a-GCST90018977	rs2695580	A	G	0.370913	Serum uric acid levels	9.22e-05	31.7145
7	50732659	-0.0189	0.0033	1.2e-08	343836	ebi-a-GCST90018977	rs60767324	C	T	0.0763012	Serum uric acid levels	9.54e-05	32.8015
7	156261452	-0.0122	0.002	9.34e-10	343836	ebi-a-GCST90018977	rs10279504	A	C	0.277629	Serum uric acid levels	0.000108208	37.2098
7	155605071	-0.0239	0.0039	5.83e-10	343836	ebi-a-GCST90018977	rs9333592	T	C	0.078094	Serum uric acid levels	0.000109211	37.5547
7	4689210	-0.0169	0.0027	4.66e-10	343836	ebi-a-GCST90018977	rs59864860	A	T	0.119796	Serum uric acid levels	0.000113932	39.1781
7	46726963	0.0133	0.002	2.74e-11	343836	ebi-a-GCST90018977	rs856560	C	T	0.704475	Serum uric acid levels	0.000128599	44.2222
7	30935739	0.0202	0.003	3.04e-11	343836	ebi-a-GCST90018977	rs12666237	T	C	0.10066	Serum uric acid levels	0.000131841	45.3375
7	101257075	-0.0132	0.0019	7.32e-12	343836	ebi-a-GCST90018977	rs2240390	C	T	0.325505	Serum uric acid levels	0.000140355	48.2656
7	97719806	0.0151	0.002	9.53e-14	343836	ebi-a-GCST90018977	rs13221758	C	A	0.52894	Serum uric acid levels	0.000165756	57.0022
7	128738262	0.0151	0.0019	1.44e-15	343836	ebi-a-GCST90018977	rs35994853	T	C	0.370769	Serum uric acid levels	0.00018366	63.1603
7	151413124	0.0267	0.0023	3.79e-32	343836	ebi-a-GCST90018977	rs6464165	C	T	0.28282	Serum uric acid levels	0.000391783	134.761
7	73010442	-0.0345	0.0023	1.99e-49	343836	ebi-a-GCST90018977	rs13247874	T	C	0.171856	Serum uric acid levels	0.000653954	224.999
7	1286192	0.0314	0.0019	2.61e-58	343836	ebi-a-GCST90018977	rs13230509	C	G	0.58922	Serum uric acid levels	0.000793699	273.118
8	126558350	-0.0109	0.0018	2e-09	343836	ebi-a-GCST90018977	rs1869581	C	G	0.444542	Serum uric acid levels	0.000106638	36.6695
8	42334511	-0.0115	0.0018	3.85e-10	343836	ebi-a-GCST90018977	rs12543287	C	G	0.365126	Serum uric acid levels	0.000118699	40.8177
8	103641791	-0.0188	0.0024	1.44e-15	343836	ebi-a-GCST90018977	rs2436958	C	T	0.828966	Serum uric acid levels	0.000178429	61.3608
8	32412419	0.0159	0.0019	2.25e-17	343836	ebi-a-GCST90018977	rs150386926	AGACT	A	0.3782	Serum uric acid levels	0.000203633	70.0301
8	76417878	0.0193	0.0023	5.1e-17	343836	ebi-a-GCST90018977	rs2926590	A	C	0.182865	Serum uric acid levels	0.000204748	70.4136
8	95969322	0.0205	0.0018	4.1e-30	343836	ebi-a-GCST90018977	rs10429294	T	C	0.577397	Serum uric acid levels	0.000377092	129.706
8	23777006	0.0223	0.0018	1.16e-33	343836	ebi-a-GCST90018977	rs17786744	G	A	0.365981	Serum uric acid levels	0.00044619	153.484
8	76478768	0.0318	0.0018	1.3e-71	343836	ebi-a-GCST90018977	rs2941484	T	C	0.443189	Serum uric acid levels	0.000906909	312.109
9	33083731	0.0121	0.0022	3.96e-08	343836	ebi-a-GCST90018977	rs7341879	G	A	0.30359	Serum uric acid levels	8.8e-05	30.2498
9	113034490	-0.0144	0.0026	4.75e-08	343836	ebi-a-GCST90018977	rs62580766	T	C	0.18197	Serum uric acid levels	8.92e-05	30.6744
9	90960026	0.0164	0.0028	2.72e-09	343836	ebi-a-GCST90018977	rs10868758	C	T	0.115051	Serum uric acid levels	9.98e-05	34.3059
9	71432174	0.0111	0.0018	1.65e-09	343836	ebi-a-GCST90018977	rs2039424	A	G	0.638438	Serum uric acid levels	0.000110586	38.0276
9	139105229	0.0142	0.0023	1.53e-09	343836	ebi-a-GCST90018977	rs3824359	C	T	0.175528	Serum uric acid levels	0.000110846	38.117
9	134245698	0.0172	0.0027	2.36e-10	343836	ebi-a-GCST90018977	rs10901057	G	C	0.846545	Serum uric acid levels	0.000118012	40.5814
9	95432029	0.0152	0.0021	1.31e-12	343836	ebi-a-GCST90018977	rs754600	A	G	0.295842	Serum uric acid levels	0.000152346	52.3897
9	130756222	-0.0374	0.0049	2.9e-14	343836	ebi-a-GCST90018977	rs56379622	A	G	0.0447	Serum uric acid levels	0.000169405	58.2571
9	107690057	-0.0146	0.0019	2.6e-14	343836	ebi-a-GCST90018977	rs2437817	A	C	0.309596	Serum uric acid levels	0.000171701	59.0467
9	33179451	-0.0218	0.0019	9.78e-30	343836	ebi-a-GCST90018977	rs28517717	T	C	0.338371	Serum uric acid levels	0.000382726	131.645
10	82162323	0.0166	0.0029	6.67e-09	343836	ebi-a-GCST90018977	rs12767261	A	G	0.106677	Serum uric acid levels	9.53e-05	32.7656
10	16958653	0.0184	0.0032	7.7e-09	343836	ebi-a-GCST90018977	rs45487598	A	G	0.11689	Serum uric acid levels	9.61e-05	33.0623
10	126336158	-0.0121	0.0019	2.3e-10	343836	ebi-a-GCST90018977	rs2362515	A	G	0.314821	Serum uric acid levels	0.00011794	40.5566
10	80944147	0.0117	0.0018	1.11e-10	343836	ebi-a-GCST90018977	rs703978	G	C	0.615663	Serum uric acid levels	0.000122863	42.2498
10	119570121	-0.0124	0.0019	5.43e-11	343836	ebi-a-GCST90018977	rs1925258	A	T	0.665384	Serum uric acid levels	0.00012386	42.5926
10	69586458	-0.0146	0.0022	2.11e-11	343836	ebi-a-GCST90018977	rs12775853	A	T	0.67198	Serum uric acid levels	0.000128072	44.0411
10	104700444	0.0172	0.0024	4.35e-13	343836	ebi-a-GCST90018977	rs7093087	A	G	0.163333	Serum uric acid levels	0.000149354	51.3608
10	60230128	-0.0131	0.0018	1.06e-13	343836	ebi-a-GCST90018977	rs10082474	G	A	0.517038	Serum uric acid levels	0.000154021	52.9657
10	134413583	0.0174	0.0022	1.94e-15	343836	ebi-a-GCST90018977	rs75523587	A	T	0.206794	Serum uric acid levels	0.000181896	62.5534
10	119480578	0.021	0.0022	5.02e-22	343836	ebi-a-GCST90018977	rs10886117	A	G	0.228111	Serum uric acid levels	0.000264927	91.1152
10	119388528	0.0173	0.0018	1.56e-21	343836	ebi-a-GCST90018977	rs181673	C	A	0.590031	Serum uric acid levels	0.000268583	92.3729
10	88845190	-0.0254	0.0023	2.11e-27	343836	ebi-a-GCST90018977	rs11202328	T	C	0.273079	Serum uric acid levels	0.000354574	121.958
10	52643038	0.0426	0.0031	1.8e-43	343836	ebi-a-GCST90018977	rs17592117	C	T	0.0916586	Serum uric acid levels	0.000548916	188.84
10	61469538	0.0563	0.0024	1.73e-120	343836	ebi-a-GCST90018977	rs1171614	C	T	0.76883	Serum uric acid levels	0.0015979	550.29
11	92317858	0.011	0.002	4.54e-08	343836	ebi-a-GCST90018977	rs1622987	A	G	0.275551	Serum uric acid levels	8.8e-05	30.2498
11	75517332	0.0226	0.0041	4.17e-08	343836	ebi-a-GCST90018977	rs10899125	G	T	0.071184	Serum uric acid levels	8.84e-05	30.3841
11	47402615	-0.0124	0.0022	3.33e-08	343836	ebi-a-GCST90018977	rs11827106	A	G	0.218584	Serum uric acid levels	9.24e-05	31.7684
11	89922417	0.012	0.0021	2.13e-08	343836	ebi-a-GCST90018977	rs61903695	G	A	0.216906	Serum uric acid levels	9.5e-05	32.6529
11	2926135	0.0157	0.0027	4.12e-09	343836	ebi-a-GCST90018977	rs12277177	G	A	0.17535	Serum uric acid levels	9.83e-05	33.8119
11	10255108	0.0121	0.002	1.39e-09	343836	ebi-a-GCST90018977	rs7122026	A	C	0.364756	Serum uric acid levels	0.000106442	36.6023
11	103088414	0.0158	0.0026	1.5e-09	343836	ebi-a-GCST90018977	rs680071	C	T	0.869594	Serum uric acid levels	0.000107391	36.9288
11	111515059	0.0174	0.0027	7.55e-11	343836	ebi-a-GCST90018977	rs17473411	C	T	0.17717	Serum uric acid levels	0.000120772	41.5306
11	30437981	-0.0138	0.0021	9.56e-11	343836	ebi-a-GCST90018977	rs12806743	T	G	0.219438	Serum uric acid levels	0.000125578	43.1834
11	120058623	-0.014	0.0021	8.71e-12	343836	ebi-a-GCST90018977	rs12790943	T	C	0.306542	Serum uric acid levels	0.000129244	44.4442
11	119235404	-0.014	0.0019	6.72e-14	343836	ebi-a-GCST90018977	rs2195525	T	C	0.600575	Serum uric acid levels	0.000157881	54.2933
11	66104993	0.0184	0.0022	1.67e-17	343836	ebi-a-GCST90018977	rs3116068	T	C	0.212027	Serum uric acid levels	0.0002034	69.95
11	2178330	-0.0204	0.002	1.45e-24	343836	ebi-a-GCST90018977	rs11564722	T	C	0.297748	Serum uric acid levels	0.000302495	104.039
11	64628613	0.025	0.0024	6.14e-26	343836	ebi-a-GCST90018977	rs7952306	T	G	0.780974	Serum uric acid levels	0.000315478	108.506
11	63849330	0.0264	0.0024	4.16e-29	343836	ebi-a-GCST90018977	rs12575710	A	G	0.208351	Serum uric acid levels	0.000351788	120.999
11	30749090	-0.0245	0.0018	4.72e-43	343836	ebi-a-GCST90018977	rs963837	C	T	0.42566	Serum uric acid levels	0.00053852	185.261
11	64257440	-0.0288	0.0018	3.84e-58	343836	ebi-a-GCST90018977	rs589852	T	C	0.596218	Serum uric acid levels	0.000743987	255.999
11	65587810	-0.0387	0.0023	2.1e-61	343836	ebi-a-GCST90018977	rs34381009	G	A	0.169001	Serum uric acid levels	0.00082273	283.116
11	64355772	0.0786	0.002	1e-200	343836	ebi-a-GCST90018977	rs538737	G	C	0.433648	Serum uric acid levels	0.00447185	1544.48
12	23906232	-0.0118	0.002	7.17e-09	343836	ebi-a-GCST90018977	rs10771025	G	C	0.740902	Serum uric acid levels	0.00010123	34.8098
12	15203389	-0.0108	0.0018	1.17e-09	343836	ebi-a-GCST90018977	rs11056306	A	G	0.429477	Serum uric acid levels	0.00010469	35.9998
12	15344407	-0.0192	0.0029	3.84e-11	343836	ebi-a-GCST90018977	rs11056396	C	T	0.102439	Serum uric acid levels	0.000127468	43.8333
12	78811781	-0.0137	0.002	2.18e-11	343836	ebi-a-GCST90018977	rs11109717	C	T	0.256941	Serum uric acid levels	0.000136449	46.9222
12	96094206	0.0159	0.0023	1.21e-11	343836	ebi-a-GCST90018977	rs10859925	A	G	0.173649	Serum uric acid levels	0.000138972	47.7899
12	113335661	-0.0258	0.0037	2.09e-12	343836	ebi-a-GCST90018977	rs2240193	A	C	0.356532	Serum uric acid levels	0.000141391	48.6221
12	4384844	-0.0557	0.0078	9.75e-13	343836	ebi-a-GCST90018977	rs76895963	G	T	0.021069	Serum uric acid levels	0.000148288	50.994
12	50267335	-0.014	0.0019	3.59e-13	343836	ebi-a-GCST90018977	rs836968	T	C	0.34602	Serum uric acid levels	0.000157881	54.2933
12	113588466	-0.028	0.0037	2.41e-14	343836	ebi-a-GCST90018977	rs61941404	T	C	0.071351	Serum uric acid levels	0.000166529	57.2677
12	133094111	0.0227	0.0029	5.19e-15	343836	ebi-a-GCST90018977	rs74397112	T	C	0.103764	Serum uric acid levels	0.000178167	61.2707
12	56861458	-0.0184	0.0023	2.3e-15	343836	ebi-a-GCST90018977	rs7302925	G	A	0.827202	Serum uric acid levels	0.000186101	63.9996
12	52249232	0.0164	0.0019	3.2e-18	343836	ebi-a-GCST90018977	rs148179165	A	C	0.346904	Serum uric acid levels	0.000216638	74.5037
12	112065795	-0.0313	0.0034	3.29e-20	343836	ebi-a-GCST90018977	rs11065983	A	C	0.173858	Serum uric acid levels	0.000246418	84.7478
12	121416650	-0.0202	0.0019	1.83e-27	343836	ebi-a-GCST90018977	rs1169288	C	A	0.362519	Serum uric acid levels	0.000328626	113.03
12	111865049	-0.0289	0.002	3.63e-45	343836	ebi-a-GCST90018977	rs7310615	G	C	0.5182	Serum uric acid levels	0.000606905	208.801
12	57843711	-0.0449	0.0022	1.12e-90	343836	ebi-a-GCST90018977	rs2229357	A	G	0.199117	Serum uric acid levels	0.00120996	416.529
13	31043841	-0.0146	0.0023	2.85e-10	343836	ebi-a-GCST90018977	rs928122	T	C	0.26246	Serum uric acid levels	0.000117178	40.2947
13	96109869	0.0188	0.0029	1.7e-10	343836	ebi-a-GCST90018977	rs77008184	G	A	0.100256	Serum uric acid levels	0.000122212	42.0259
13	48654455	-0.0133	0.0019	6.51e-12	343836	ebi-a-GCST90018977	rs9534949	G	C	0.708275	Serum uric acid levels	0.000142489	48.9997
13	72340262	-0.0148	0.0019	1.37e-14	343836	ebi-a-GCST90018977	rs7331398	C	T	0.503392	Serum uric acid levels	0.000176436	60.6755
14	73259214	0.0114	0.002	8.45e-09	343836	ebi-a-GCST90018977	rs12887732	A	C	0.724795	Serum uric acid levels	9.45e-05	32.4898
14	68021117	0.013	0.0021	3.23e-10	343836	ebi-a-GCST90018977	rs12891886	C	G	0.240285	Serum uric acid levels	0.000111442	38.3218
14	96906740	-0.0146	0.0022	4.49e-11	343836	ebi-a-GCST90018977	rs73349296	T	G	0.30367	Serum uric acid levels	0.000128072	44.0411
14	102764820	0.0181	0.0027	2.27e-11	343836	ebi-a-GCST90018977	rs2210315	T	C	0.17134	Serum uric acid levels	0.000130684	44.9394
14	37890433	-0.0137	0.002	2.39e-11	343836	ebi-a-GCST90018977	rs1955949	C	T	0.75259	Serum uric acid levels	0.000136449	46.9222
14	51207741	-0.0717	0.0097	1.63e-13	343836	ebi-a-GCST90018977	rs72681698	C	T	0.011039	Serum uric acid levels	0.000158882	54.6377
15	63605954	-0.0124	0.0022	1.98e-08	343836	ebi-a-GCST90018977	rs12708477	C	A	0.802148	Serum uric acid levels	9.24e-05	31.7684
15	50954278	-0.0144	0.0025	7.1e-09	343836	ebi-a-GCST90018977	rs2414064	A	G	0.21361	Serum uric acid levels	9.65e-05	33.1774
15	90670222	0.0127	0.0022	1.01e-08	343836	ebi-a-GCST90018977	rs8039645	A	C	0.206227	Serum uric acid levels	9.69e-05	33.3242
15	74469716	-0.0141	0.0024	7.87e-09	343836	ebi-a-GCST90018977	rs34868798	C	T	0.22033	Serum uric acid levels	0.000100374	34.5154
15	86011264	0.0123	0.002	1.82e-09	343836	ebi-a-GCST90018977	rs12911430	T	A	0.316795	Serum uric acid levels	0.000109989	37.8223
15	39961360	-0.0133	0.002	2.02e-11	343836	ebi-a-GCST90018977	rs6492910	A	G	0.641321	Serum uric acid levels	0.000128599	44.2222
15	99183876	0.012	0.0018	3.52e-11	343836	ebi-a-GCST90018977	rs7402939	C	T	0.587977	Serum uric acid levels	0.000129244	44.4442
15	72136872	-0.0149	0.0019	1.84e-14	343836	ebi-a-GCST90018977	rs4777466	T	C	0.355818	Serum uric acid levels	0.000178828	61.4983
15	76298132	0.0285	0.0018	2.84e-57	343836	ebi-a-GCST90018977	rs4886755	G	A	0.506423	Serum uric acid levels	0.000728579	250.693
15	99274326	-0.0323	0.0018	1.1e-70	343836	ebi-a-GCST90018977	rs4966019	T	C	0.599258	Serum uric acid levels	0.000935626	322.001
16	89795305	-0.0148	0.0027	3.95e-08	343836	ebi-a-GCST90018977	rs74606487	G	A	0.134383	Serum uric acid levels	8.74e-05	30.0465
16	4022694	0.0109	0.0018	3.42e-09	343836	ebi-a-GCST90018977	rs2540034	T	C	0.502628	Serum uric acid levels	0.000106638	36.6695
16	24955183	0.0252	0.0038	5.1e-11	343836	ebi-a-GCST90018977	rs17624477	C	T	0.0551457	Serum uric acid levels	0.000127887	43.9776
16	20392332	-0.0151	0.0022	9.05e-12	343836	ebi-a-GCST90018977	rs77924615	A	G	0.202983	Serum uric acid levels	0.000136993	47.1092
16	20819538	0.0139	0.0019	6.18e-13	343836	ebi-a-GCST90018977	rs4783505	T	G	0.461732	Serum uric acid levels	0.000155634	53.5205
16	68099946	-0.0135	0.0018	3e-13	343836	ebi-a-GCST90018977	rs7200986	A	G	0.38712	Serum uric acid levels	0.000163569	56.2497
16	51733405	0.0163	0.002	1.25e-15	343836	ebi-a-GCST90018977	rs2219647	A	G	0.255685	Serum uric acid levels	0.000193143	66.4221
16	53820996	0.0177	0.0021	1.92e-17	343836	ebi-a-GCST90018977	rs9927317	G	C	0.39242	Serum uric acid levels	0.00020657	71.0404
16	79938114	0.0276	0.0024	2.52e-31	343836	ebi-a-GCST90018977	rs7188156	G	T	0.168983	Serum uric acid levels	0.000384483	132.249
16	69560330	-0.028	0.0022	9.66e-36	343836	ebi-a-GCST90018977	rs11396409	AC	A	0.806714	Serum uric acid levels	0.000470885	161.983
16	79755446	-0.0267	0.0019	2.23e-43	343836	ebi-a-GCST90018977	rs4575545	A	G	0.298394	Serum uric acid levels	0.000574004	197.475
17	21114154	0.0105	0.0018	4.67e-09	343836	ebi-a-GCST90018977	rs11871152	G	A	0.44171	Serum uric acid levels	9.9e-05	34.0276
17	7859317	0.0271	0.0045	1.73e-09	343836	ebi-a-GCST90018977	rs78671965	T	A	0.055477	Serum uric acid levels	0.000105467	36.2669
17	42256430	0.0131	0.002	1.49e-10	343836	ebi-a-GCST90018977	rs12937692	A	G	0.284543	Serum uric acid levels	0.00012476	42.9023
17	26977343	0.0187	0.0028	4.62e-11	343836	ebi-a-GCST90018977	rs57577420	G	A	0.110959	Serum uric acid levels	0.000129706	44.6031
17	56555643	-0.0161	0.0024	1.89e-11	343836	ebi-a-GCST90018977	rs61339406	TAA	T	0.75606	Serum uric acid levels	0.000130864	45.0015
17	74308433	-0.0179	0.0022	1.35e-15	343836	ebi-a-GCST90018977	rs4789278	A	G	0.264277	Serum uric acid levels	0.000192498	66.2
17	59450105	0.0268	0.0022	1.19e-34	343836	ebi-a-GCST90018977	rs11657044	C	T	0.749028	Serum uric acid levels	0.000431405	148.396
17	53364788	-0.0265	0.0019	6.51e-44	343836	ebi-a-GCST90018977	rs7224610	A	C	0.662467	Serum uric acid levels	0.000565441	194.528
18	58179582	-0.0101	0.0018	4.09e-08	343836	ebi-a-GCST90018977	rs7230932	A	G	0.359474	Serum uric acid levels	9.16e-05	31.4844
18	3457606	-0.0214	0.0038	1.74e-08	343836	ebi-a-GCST90018977	rs4468717	T	C	0.077674	Serum uric acid levels	9.22e-05	31.7145
18	53397199	0.0149	0.0026	1.34e-08	343836	ebi-a-GCST90018977	rs784257	C	T	0.81295	Serum uric acid levels	9.55e-05	32.8415
18	42782952	0.0128	0.0021	1.32e-09	343836	ebi-a-GCST90018977	rs9807214	A	G	0.240309	Serum uric acid levels	0.00010804	37.1517
18	77160235	0.0113	0.0018	6.41e-10	343836	ebi-a-GCST90018977	rs56376587	C	A	0.443746	Serum uric acid levels	0.000114607	39.4103
18	24393213	0.0176	0.0027	3.21e-11	343836	ebi-a-GCST90018977	rs16942751	A	C	0.146172	Serum uric acid levels	0.000123564	42.4908
18	5598554	-0.0118	0.0018	1.6e-10	343836	ebi-a-GCST90018977	rs1719985	T	C	0.406236	Serum uric acid levels	0.000124972	42.9751
18	57848369	0.0205	0.0024	1.45e-17	343836	ebi-a-GCST90018977	rs523288	T	A	0.23435	Serum uric acid levels	0.000212149	72.9596
19	1370526	-0.0115	0.002	1.09e-08	343836	ebi-a-GCST90018977	rs2668423	G	T	0.734607	Serum uric acid levels	9.61e-05	33.0623
19	4984588	-0.0135	0.0023	9.79e-09	343836	ebi-a-GCST90018977	rs33938520	T	C	0.25276	Serum uric acid levels	0.000100188	34.4516
19	33789468	0.0171	0.0029	3.64e-09	343836	ebi-a-GCST90018977	rs112671669	AC	A	0.10515	Serum uric acid levels	0.000101112	34.7691
19	19406869	0.0149	0.0025	3.48e-09	343836	ebi-a-GCST90018977	rs12979148	C	T	0.143599	Serum uric acid levels	0.000103299	35.5214
19	33338073	0.0181	0.0026	4.92e-12	343836	ebi-a-GCST90018977	rs11667586	C	T	0.129275	Serum uric acid levels	0.000140928	48.4627
19	45411941	-0.0182	0.0025	6.05e-13	343836	ebi-a-GCST90018977	rs429358	C	T	0.141145	Serum uric acid levels	0.000154115	52.9981
19	18398030	-0.014	0.0019	1.99e-13	343836	ebi-a-GCST90018977	rs12973608	C	A	0.67689	Serum uric acid levels	0.000157881	54.2933
19	33358355	0.0176	0.0018	2.47e-22	343836	ebi-a-GCST90018977	rs7247977	C	T	0.469395	Serum uric acid levels	0.000277977	95.6044
19	7211311	0.0216	0.002	2.13e-26	343836	ebi-a-GCST90018977	rs10405423	A	C	0.721138	Serum uric acid levels	0.000339116	116.639
20	39887648	-0.013	0.0021	3.4e-10	343836	ebi-a-GCST90018977	rs6129786	A	C	0.358439	Serum uric acid levels	0.000111442	38.3218
20	52737227	0.0141	0.0022	2.45e-10	343836	ebi-a-GCST90018977	rs11481757	AT	A	0.212764	Serum uric acid levels	0.000119451	41.0762
20	10640201	-0.0148	0.0023	1.63e-10	343836	ebi-a-GCST90018977	rs6040060	G	A	0.72089	Serum uric acid levels	0.00012041	41.4062
20	25268661	0.0142	0.0021	3.63e-11	343836	ebi-a-GCST90018977	rs753009	T	C	0.239402	Serum uric acid levels	0.000132962	45.7231
20	57472043	-0.0146	0.0019	5.75e-15	343836	ebi-a-GCST90018977	rs2057291	G	A	0.673553	Serum uric acid levels	0.000171701	59.0467
20	33228312	0.0162	0.0021	1.02e-14	343836	ebi-a-GCST90018977	rs6088559	A	C	0.38851	Serum uric acid levels	0.000173047	59.5099
20	43044362	-0.0172	0.0018	4.8e-21	343836	ebi-a-GCST90018977	rs3212198	T	C	0.503289	Serum uric acid levels	0.000265488	91.3081
21	35356706	0.0192	0.0027	4.91e-13	343836	ebi-a-GCST90018977	rs2834317	A	G	0.127508	Serum uric acid levels	0.000147048	50.5676
21	16576783	0.0152	0.0019	2.41e-15	343836	ebi-a-GCST90018977	rs2823139	A	G	0.314419	Serum uric acid levels	0.000186101	63.9996
21	31587793	0.0167	0.002	3.1e-17	343836	ebi-a-GCST90018977	rs686364	G	A	0.286199	Serum uric acid levels	0.000202737	69.7221
21	37834721	-0.0227	0.0023	4.19e-22	343836	ebi-a-GCST90018977	rs219777	A	G	0.24762	Serum uric acid levels	0.000283219	97.4078
22	32543496	-0.0212	0.0037	1.2e-08	343836	ebi-a-GCST90018977	rs12158162	G	A	0.0595896	Serum uric acid levels	9.55e-05	32.8296
22	30679387	0.0151	0.0023	1.19e-10	343836	ebi-a-GCST90018977	rs2108093	G	A	0.829163	Serum uric acid levels	0.000125341	43.1018
22	44324727	-0.0199	0.002	7.17e-23	343836	ebi-a-GCST90018977	rs738409	G	C	0.281751	Serum uric acid levels	0.000287852	99.0019
X	100784211	0.0118	0.0016	4.62e-14	343836	ebi-a-GCST90018977	rs5951348	A	C	0.393003	Serum uric acid levels	0.000158163	54.3903

## Sheet: Supplementary Table 6
Supplementary Table 6. Overview of the SNPs from biologically driven Genetic instruments selection strategy
chr.exposure	pos.exposure	beta.exposure	se.exposure	pval.exposure	samplesize.exposure	id.exposure	SNP	effect_allele.exposure	other_allele.exposure	eaf.exposure	exposure	R2	F
4	9876035	0.1167	0.0091	1.69981e-37	343836	ebi-a-GCST90018977	rs114104836	T	C	0.01539	Serum uric acid levels	0.000478079	164.459
4	9894954	0.0219	0.0039	2.03198e-08	343836	ebi-a-GCST90018977	rs56036138	A	T	0.0797258	Serum uric acid levels	9.16997e-05	31.5324
4	9916133	-0.2988	0.0072	1e-200	343836	ebi-a-GCST90018977	rs75181558	G	A	0.020222	Serum uric acid levels	0.00498396	1722.24
4	9922170	-0.1313	0.0062	1.10994e-98	343836	ebi-a-GCST90018977	rs73225891	G	C	0.027352	Serum uric acid levels	0.00130265	448.48
4	9831905	0.0679	0.0041	1.45011e-60	343836	ebi-a-GCST90018977	rs11729337	T	C	0.06593	Serum uric acid levels	0.000797029	274.264
4	9834257	0.0418	0.005	5.33335e-17	343836	ebi-a-GCST90018977	rs144757629	C	T	0.044121	Serum uric acid levels	0.000203223	69.8892
4	10008268	0.1459	0.0066	2.85102e-107	343836	ebi-a-GCST90018977	rs144431047	T	C	0.026022	Serum uric acid levels	0.00141924	488.675
4	10013759	0.1247	0.0063	2.82683e-86	343836	ebi-a-GCST90018977	rs78698809	A	G	0.0217585	Serum uric acid levels	0.00113817	391.786
4	9987667	-0.1196	0.0027	1e-200	343836	ebi-a-GCST90018977	rs3775949	G	T	0.155727	Serum uric acid levels	0.0056743	1962.15
4	10013344	-0.2062	0.0038	1e-200	343836	ebi-a-GCST90018977	rs10939654	G	A	0.074525	Serum uric acid levels	0.00849093	2944.47
4	9828502	0.0438	0.0035	3.24713e-35	343836	ebi-a-GCST90018977	rs73223788	T	C	0.090508	Serum uric acid levels	0.000455264	156.606
4	9884979	0.0352	0.0044	6.94864e-16	343836	ebi-a-GCST90018977	rs78028161	A	G	0.0442761	Serum uric acid levels	0.000186101	63.9996
4	9920606	-0.3107	0.0024	1e-200	343836	ebi-a-GCST90018977	rs874432	A	T	0.163907	Serum uric acid levels	0.0464772	16759.4
4	9932882	0.05	0.005	5.73456e-24	343836	ebi-a-GCST90018977	rs114756544	T	C	0.044043	Serum uric acid levels	0.000290752	99.9994
4	10002108	-0.0885	0.0087	4.92153e-24	343836	ebi-a-GCST90018977	rs111459781	T	G	0.013866	Serum uric acid levels	0.000300861	103.477
4	9863033	0.0942	0.0096	1.09396e-22	343836	ebi-a-GCST90018977	rs114693474	T	C	0.013751	Serum uric acid levels	0.000279954	96.2846
4	9870119	0.1145	0.0107	1.1079e-26	343836	ebi-a-GCST90018977	rs78757705	A	G	0.010324	Serum uric acid levels	0.000332926	114.509
4	9912137	-0.2135	0.0083	1.81134e-147	343836	ebi-a-GCST90018977	rs112469934	C	G	0.017441	Serum uric acid levels	0.00192067	661.663
4	9916202	-0.0297	0.0022	4.56773e-40	343836	ebi-a-GCST90018977	rs7674723	C	T	0.308388	Serum uric acid levels	0.000529768	182.249
4	9918492	0.1214	0.0037	1e-200	343836	ebi-a-GCST90018977	rs56223908	C	A	0.085714	Serum uric acid levels	0.00312122	1076.54
4	9924563	-0.1266	0.0064	1.65615e-87	343836	ebi-a-GCST90018977	rs16891020	T	C	0.026165	Serum uric acid levels	0.00113674	391.296
4	9929575	0.0866	0.0022	1e-200	343836	ebi-a-GCST90018977	rs11936395	G	A	0.190993	Serum uric acid levels	0.00448628	1549.49
4	9864855	-0.243	0.0081	5.71479e-196	343836	ebi-a-GCST90018977	rs115318424	T	C	0.017633	Serum uric acid levels	0.00261069	899.995
4	9890359	0.1145	0.0056	1.20005e-91	343836	ebi-a-GCST90018977	rs62293300	T	C	0.040436	Serum uric acid levels	0.00121438	418.054
4	9912625	-0.0246	0.002	1.70098e-33	343836	ebi-a-GCST90018977	rs6449110	G	T	0.518652	Serum uric acid levels	0.000439813	151.289
4	9986307	0.1295	0.0074	1.48388e-68	343836	ebi-a-GCST90018977	rs147170567	T	C	0.020214	Serum uric acid levels	0.000889894	306.248
4	9844767	0.0948	0.0078	2.59179e-34	343836	ebi-a-GCST90018977	rs78785836	T	C	0.01744	Serum uric acid levels	0.000429427	147.715
4	9919421	0.083	0.0117	1.31886e-12	343836	ebi-a-GCST90018977	rs139204497	T	C	0.0082884	Serum uric acid levels	0.000146342	50.3248
4	10026036	-0.2495	0.0078	1e-200	343836	ebi-a-GCST90018977	rs112430423	C	T	0.018051	Serum uric acid levels	0.00296695	1023.17
4	9852516	-0.0278	0.0037	8.87156e-14	343836	ebi-a-GCST90018977	rs35933336	G	A	0.0711143	Serum uric acid levels	0.000164159	56.4526
4	9862134	-0.104	0.0073	2.71706e-46	343836	ebi-a-GCST90018977	rs142856421	C	G	0.021184	Serum uric acid levels	0.000589947	202.964
4	9902340	-0.0165	0.003	2.54203e-08	343836	ebi-a-GCST90018977	rs4697911	T	G	0.828757	Serum uric acid levels	8.79703e-05	30.2498
4	9915325	-0.152	0.0019	1e-200	343836	ebi-a-GCST90018977	rs6825187	C	T	0.68189	Serum uric acid levels	0.0182734	6399.96
4	9955422	-0.1165	0.0079	3.18127e-49	343836	ebi-a-GCST90018977	rs145032987	G	T	0.017023	Serum uric acid levels	0.00063208	217.468
4	9999381	0.13	0.0108	3.38298e-33	343836	ebi-a-GCST90018977	rs149735818	T	C	0.0096195	Serum uric acid levels	0.000421216	144.889
4	10001799	0.0582	0.0021	7.60326e-166	343836	ebi-a-GCST90018977	rs7662439	A	G	0.227474	Serum uric acid levels	0.00222888	768.077
4	9835352	0.052	0.008	6.32557e-11	343836	ebi-a-GCST90018977	rs114919407	C	T	0.016551	Serum uric acid levels	0.000122863	42.2498
4	9873822	0.1139	0.0074	7.02425e-53	343836	ebi-a-GCST90018977	rs138416405	C	T	0.019317	Serum uric acid levels	0.000688547	236.909
4	9999054	0.1121	0.0042	5.79429e-155	343836	ebi-a-GCST90018977	rs34788376	G	A	0.062389	Serum uric acid levels	0.00206758	712.377
4	10004797	0.2135	0.0021	1e-200	343836	ebi-a-GCST90018977	rs10018663	T	C	0.765098	Serum uric acid levels	0.0291839	10336.1
4	9895860	-0.1141	0.0022	1e-200	343836	ebi-a-GCST90018977	rs4697693	C	A	0.211982	Serum uric acid levels	0.0077623	2689.82
4	89030841	-0.058	0.0019	1e-200	343836	ebi-a-GCST90018977	rs12505410	G	T	0.322801	Serum uric acid levels	0.00270285	931.851
4	89055829	-0.0267	0.0047	1.04901e-08	343836	ebi-a-GCST90018977	rs17731565	A	G	0.050531	Serum uric acid levels	9.38501e-05	32.2719
4	89117850	-0.0192	0.0023	1.58307e-16	343836	ebi-a-GCST90018977	rs55976258	T	C	0.18085	Serum uric acid levels	0.000202632	69.6858
4	89012320	-0.0596	0.0042	9.32825e-45	343836	ebi-a-GCST90018977	rs1448784	G	A	0.0543169	Serum uric acid levels	0.000585313	201.368
4	89152324	-0.032	0.0029	6.12068e-28	343836	ebi-a-GCST90018977	rs72554040	A	G	0.127208	Serum uric acid levels	0.000353996	121.759
4	89054512	-0.0475	0.0034	3.74283e-44	343836	ebi-a-GCST90018977	rs45555139	A	G	0.10793	Serum uric acid levels	0.000567325	195.176
4	89072808	-0.042	0.0027	6.63896e-53	343836	ebi-a-GCST90018977	rs111620587	A	G	0.116843	Serum uric acid levels	0.000703257	241.974
4	89015857	-0.0849	0.0023	1e-200	343836	ebi-a-GCST90018977	rs2231164	T	C	0.783274	Serum uric acid levels	0.00394721	1362.56
4	89100289	0.0901	0.0053	1.11199e-63	343836	ebi-a-GCST90018977	rs183997620	C	G	0.13858	Serum uric acid levels	0.000839811	288.998
4	89128413	0.0275	0.0019	1.42004e-48	343836	ebi-a-GCST90018977	rs11935352	C	T	0.671807	Serum uric acid levels	0.000608895	209.486
4	89030359	-0.0664	0.0091	2.27719e-13	343836	ebi-a-GCST90018977	rs113617784	T	C	0.013512	Serum uric acid levels	0.000154823	53.2416
4	89039629	-0.0435	0.0022	1.90195e-86	343836	ebi-a-GCST90018977	rs1871744	C	T	0.201071	Serum uric acid levels	0.00113576	390.958
4	89085777	0.1644	0.0102	2.30091e-58	343836	ebi-a-GCST90018977	rs141379351	C	T	0.011103	Serum uric acid levels	0.00075496	259.777
4	89141574	0.0484	0.0018	4.1115e-157	343836	ebi-a-GCST90018977	rs1383587	T	C	0.471201	Serum uric acid levels	0.00209837	723.008
4	89113861	-0.0527	0.0074	8.05935e-13	343836	ebi-a-GCST90018977	rs142929199	G	A	0.023344	Serum uric acid levels	0.000147483	50.7172
4	89036410	0.0317	0.0043	1.37499e-13	343836	ebi-a-GCST90018977	rs6814741	C	A	0.927839	Serum uric acid levels	0.000158038	54.3474
4	89107653	0.0389	0.0019	2.60016e-94	343836	ebi-a-GCST90018977	rs4367138	A	G	0.656791	Serum uric acid levels	0.00121762	419.169
4	89105962	-0.0546	0.0075	2.40215e-13	343836	ebi-a-GCST90018977	rs151297142	T	G	0.019619	Serum uric acid levels	0.000154115	52.9981
4	89025882	-0.0669	0.012	2.18902e-08	343836	ebi-a-GCST90018977	rs28665233	A	G	0.0076712	Serum uric acid levels	9.03856e-05	31.0804
4	89030264	-0.0595	0.0046	2.70583e-38	343836	ebi-a-GCST90018977	rs138954742	A	C	0.0487634	Serum uric acid levels	0.000486358	167.308
4	89063851	0.0694	0.0018	1e-200	343836	ebi-a-GCST90018977	rs2622620	A	C	0.541172	Serum uric acid levels	0.00430476	1486.52
4	89125424	-0.0332	0.0027	8.31572e-34	343836	ebi-a-GCST90018977	rs144292084	A	T	0.138018	Serum uric acid levels	0.000439548	151.198
4	89039622	0.1412	0.0068	4.61955e-97	343836	ebi-a-GCST90018977	rs45570646	C	T	0.023148	Serum uric acid levels	0.00125244	431.171
4	89082319	-0.0424	0.0047	3.21588e-19	343836	ebi-a-GCST90018977	rs193062548	A	T	0.058305	Serum uric acid levels	0.000236637	81.383
6	25812069	-0.0456	0.0043	7.22104e-26	343836	ebi-a-GCST90018977	rs10498730	G	A	0.0423761	Serum uric acid levels	0.000326964	112.458
6	25785304	0.0317	0.002	2.50323e-57	343836	ebi-a-GCST90018977	rs6926425	C	T	0.450162	Serum uric acid levels	0.000730113	251.221
6	25801057	0.0332	0.0052	1.26999e-10	343836	ebi-a-GCST90018977	rs1165210	C	T	0.957226	Serum uric acid levels	0.00011854	40.7631
6	25815080	0.0668	0.0019	1e-200	343836	ebi-a-GCST90018977	rs1165195	G	T	0.642564	Serum uric acid levels	0.00358209	1236.07
6	25824756	0.0331	0.0044	9.56533e-14	343836	ebi-a-GCST90018977	rs60123863	G	A	0.0429232	Serum uric acid levels	0.000164561	56.5911
6	25804921	0.0267	0.0032	5.50554e-17	343836	ebi-a-GCST90018977	rs78833965	A	T	0.11497	Serum uric acid levels	0.000202434	69.6178
6	25787650	0.0328	0.0041	2.13206e-15	343836	ebi-a-GCST90018977	rs56932539	T	C	0.0536172	Serum uric acid levels	0.000186101	63.9996
6	25872579	0.0462	0.0026	2.97509e-70	343836	ebi-a-GCST90018977	rs972087	G	A	0.130834	Serum uric acid levels	0.00091746	315.744
6	25852354	-0.0661	0.0059	7.14661e-29	343836	ebi-a-GCST90018977	rs74852087	A	G	0.0247365	Serum uric acid levels	0.000364913	125.515
6	25847673	-0.0423	0.0047	2.10717e-19	343836	ebi-a-GCST90018977	rs116510165	A	G	0.049351	Serum uric acid levels	0.000235522	80.9995
6	25859240	0.0704	0.0102	4.17157e-12	343836	ebi-a-GCST90018977	rs146464750	C	T	0.010258	Serum uric acid levels	0.000138527	47.6368
6	25871610	-0.0547	0.0027	2.39001e-93	343836	ebi-a-GCST90018977	rs111915606	T	C	0.123665	Serum uric acid levels	0.00119228	410.435
6	25853521	0.0657	0.0033	6.88018e-87	343836	ebi-a-GCST90018977	rs185123354	C	T	0.1298	Serum uric acid levels	0.00115147	396.37
6	25870745	0.055	0.0021	5.63638e-154	343836	ebi-a-GCST90018977	rs556339	T	C	0.23256	Serum uric acid levels	0.00199099	685.937
10	61445412	-0.0437	0.0049	5.06757e-19	343836	ebi-a-GCST90018977	rs753763	C	T	0.046169	Serum uric acid levels	0.00023127	79.5368
10	61442794	-0.031	0.0042	1.56387e-13	343836	ebi-a-GCST90018977	rs74631345	A	G	0.046264	Serum uric acid levels	0.000158418	54.4781
10	61456859	0.0324	0.0038	3.53102e-17	343836	ebi-a-GCST90018977	rs61863100	A	G	0.077977	Serum uric acid levels	0.000211388	72.6976
10	61465941	0.0261	0.0019	4.29536e-42	343836	ebi-a-GCST90018977	rs1171618	C	T	0.503719	Serum uric acid levels	0.00054851	188.7
10	61440997	-0.0569	0.0084	1.19702e-11	343836	ebi-a-GCST90018977	rs117521436	G	T	0.016907	Serum uric acid levels	0.000133431	45.8842
10	61461103	0.0106	0.0018	3.359e-09	343836	ebi-a-GCST90018977	rs715941	T	C	0.412439	Serum uric acid levels	0.000100849	34.6788
11	64364395	0.074	0.0031	1.40929e-124	343836	ebi-a-GCST90018977	rs56265379	C	T	0.114423	Serum uric acid levels	0.00165451	569.82
11	64367049	0.0804	0.0103	6.1052e-15	343836	ebi-a-GCST90018977	rs190434484	T	C	0.010262	Serum uric acid levels	0.000177178	60.9306
11	64364866	-0.0552	0.0021	3.2434e-158	343836	ebi-a-GCST90018977	rs12363578	T	C	0.315161	Serum uric acid levels	0.00200547	690.935
11	64358795	0.0538	0.0055	1.19097e-22	343836	ebi-a-GCST90018977	rs72922827	T	C	0.036106	Serum uric acid levels	0.000278206	95.6834
11	64338236	-0.0241	0.0039	8.67002e-10	343836	ebi-a-GCST90018977	rs12801784	A	G	0.071703	Serum uric acid levels	0.000111047	38.1858

## Sheet: Supplementary Table 7
Supplementary Table 7. SNPs removed from heterogeneity testing and data harmonization
Stage I (statistically driven genetic instrument selection strategy)							Stage II (biologically driven Genetic instruments selection strategy)
Discovery datasets							Discovery datasets
SNPs_remove	Outcome	Outcome.id	Exposure	Exposure.id	Remove_reason		SNPs_remove	Outcome	Outcome.id	Exposure	Exposure.id	Remove_reason
rs12510175	Coronary artery disease	ebi-a-GCST005194	Serum uric acid levels	ebi-a-GCST90018977	Failure to infer the forward strand alleles		rs56223908	Coronary artery disease	ebi-a-GCST005194	Serum uric acid levels	ebi-a-GCST90018977	Sources of heterogeneity
rs1851285	Coronary artery disease	ebi-a-GCST005194	Serum uric acid levels	ebi-a-GCST90018977	Failure to infer the forward strand alleles		rs972087	Stable angina pectoris	ebi-a-GCST90018915	Serum uric acid levels	ebi-a-GCST90018977	Sources of heterogeneity
rs1869581	Coronary artery disease	ebi-a-GCST005194	Serum uric acid levels	ebi-a-GCST90018977	Failure to infer the forward strand alleles		rs74852087	Stable angina pectoris	ebi-a-GCST90018915	Serum uric acid levels	ebi-a-GCST90018977	Sources of heterogeneity
rs2252862	Coronary artery disease	ebi-a-GCST005194	Serum uric acid levels	ebi-a-GCST90018977	Failure to infer the forward strand alleles		rs74852087	Unstable angina pectoris	ebi-a-GCST90018932	Serum uric acid levels	ebi-a-GCST90018977	Sources of heterogeneity
rs2644128	Coronary artery disease	ebi-a-GCST005194	Serum uric acid levels	ebi-a-GCST90018977	Failure to infer the forward strand alleles		rs75181558	Unstable angina pectoris	ebi-a-GCST90018932	Serum uric acid levels	ebi-a-GCST90018977	Sources of heterogeneity
rs34555420	Coronary artery disease	ebi-a-GCST005194	Serum uric acid levels	ebi-a-GCST90018977	Failure to infer the forward strand alleles		rs117521436	Unstable angina pectoris	ebi-a-GCST90018932	Serum uric acid levels	ebi-a-GCST90018977	Sources of heterogeneity
rs538737	Coronary artery disease	ebi-a-GCST005194	Serum uric acid levels	ebi-a-GCST90018977	Failure to infer the forward strand alleles		rs56932539	Unstable angina pectoris	ebi-a-GCST90018932	Serum uric acid levels	ebi-a-GCST90018977	Sources of heterogeneity
rs7039	Coronary artery disease	ebi-a-GCST005194	Serum uric acid levels	ebi-a-GCST90018977	Failure to infer the forward strand alleles		rs6825187	Myocardial infarction	ebi-a-GCST90018877	Serum uric acid levels	ebi-a-GCST90018977	Sources of heterogeneity
rs7310615	Coronary artery disease	ebi-a-GCST005194	Serum uric acid levels	ebi-a-GCST90018977	Failure to infer the forward strand alleles		rs74852087	Myocardial infarction	ebi-a-GCST90018877	Serum uric acid levels	ebi-a-GCST90018977	Sources of heterogeneity
rs10075612	Coronary artery disease	ebi-a-GCST005194	Serum uric acid levels	ebi-a-GCST90018977	Sources of heterogeneity		rs111620587	Myocardial infarction	ebi-a-GCST90018877	Serum uric acid levels	ebi-a-GCST90018977	Sources of heterogeneity
rs6674490	Coronary artery disease	ebi-a-GCST005194	Serum uric acid levels	ebi-a-GCST90018977	Sources of heterogeneity		rs972087	Myocardial infarction	ebi-a-GCST90018877	Serum uric acid levels	ebi-a-GCST90018977	Sources of heterogeneity
rs2219647	Coronary artery disease	ebi-a-GCST005194	Serum uric acid levels	ebi-a-GCST90018977	Sources of heterogeneity		rs115318424	Myocardial infarction	ebi-a-GCST90018877	Serum uric acid levels	ebi-a-GCST90018977	Sources of heterogeneity
rs255749	Coronary artery disease	ebi-a-GCST005194	Serum uric acid levels	ebi-a-GCST90018977	Sources of heterogeneity		rs556339	Myocardial infarction	ebi-a-GCST90018877	Serum uric acid levels	ebi-a-GCST90018977	Sources of heterogeneity
rs7651369	Coronary artery disease	ebi-a-GCST005194	Serum uric acid levels	ebi-a-GCST90018977	Sources of heterogeneity		rs56932539	Myocardial infarction	ebi-a-GCST90018877	Serum uric acid levels	ebi-a-GCST90018977	Sources of heterogeneity
rs11202328	Coronary artery disease	ebi-a-GCST005194	Serum uric acid levels	ebi-a-GCST90018977	Sources of heterogeneity		rs144431047	Ischaemic Stroke, excluding all haemorrhages	ukb-d-I9_STR_EXH	Serum uric acid levels	ebi-a-GCST90018977	Sources of heterogeneity
rs676015	Coronary artery disease	ebi-a-GCST005194	Serum uric acid levels	ebi-a-GCST90018977	Sources of heterogeneity		rs16891020	Ischaemic Stroke, excluding all haemorrhages	ukb-d-I9_STR_EXH	Serum uric acid levels	ebi-a-GCST90018977	Sources of heterogeneity
rs72951456	Coronary artery disease	ebi-a-GCST005194	Serum uric acid levels	ebi-a-GCST90018977	Sources of heterogeneity		rs972087	Diastolic blood pressure	ebi-a-GCST90018952	Serum uric acid levels	ebi-a-GCST90018977	Sources of heterogeneity
rs17592117	Coronary artery disease	ebi-a-GCST005194	Serum uric acid levels	ebi-a-GCST90018977	Sources of heterogeneity		rs78833965	Diastolic blood pressure	ebi-a-GCST90018952	Serum uric acid levels	ebi-a-GCST90018977	Sources of heterogeneity
rs2060824	Coronary artery disease	ebi-a-GCST005194	Serum uric acid levels	ebi-a-GCST90018977	Sources of heterogeneity		rs1171618	Triglycerides	ebi-a-GCST90018975	Serum uric acid levels	ebi-a-GCST90018977	Sources of heterogeneity
rs1260326	Coronary artery disease	ebi-a-GCST005194	Serum uric acid levels	ebi-a-GCST90018977	Sources of heterogeneity		rs4367138	Triglycerides	ebi-a-GCST90018975	Serum uric acid levels	ebi-a-GCST90018977	Sources of heterogeneity
rs1047891	Coronary artery disease	ebi-a-GCST005194	Serum uric acid levels	ebi-a-GCST90018977	Sources of heterogeneity		rs72922827	Triglycerides	ebi-a-GCST90018975	Serum uric acid levels	ebi-a-GCST90018977	Sources of heterogeneity
rs12979148	Coronary artery disease	ebi-a-GCST005194	Serum uric acid levels	ebi-a-GCST90018977	Sources of heterogeneity		rs753763	Triglycerides	ebi-a-GCST90018975	Serum uric acid levels	ebi-a-GCST90018977	Sources of heterogeneity
rs272889	Coronary artery disease	ebi-a-GCST005194	Serum uric acid levels	ebi-a-GCST90018977	Sources of heterogeneity		rs56932539	Triglycerides	ebi-a-GCST90018975	Serum uric acid levels	ebi-a-GCST90018977	Sources of heterogeneity
rs34811474	Coronary artery disease	ebi-a-GCST005194	Serum uric acid levels	ebi-a-GCST90018977	Sources of heterogeneity
rs12767261	Coronary artery disease	ebi-a-GCST005194	Serum uric acid levels	ebi-a-GCST90018977	Sources of heterogeneity		Replication datasets
rs152197	Coronary artery disease	ebi-a-GCST005194	Serum uric acid levels	ebi-a-GCST90018977	Sources of heterogeneity		SNPs_remove	Outcome	Outcome.id	Exposure	Exposure.id	Remove_reason
rs9927317	Coronary artery disease	ebi-a-GCST005194	Serum uric acid levels	ebi-a-GCST90018977	Sources of heterogeneity		rs1871744	Angina pectoris	Phe_411_3.EUR.GIA	Serum uric acid levels	ebi-a-GCST90018977	Sources of heterogeneity
rs10771025	Coronary artery disease	ebi-a-GCST005194	Serum uric acid levels	ebi-a-GCST90018977	Sources of heterogeneity		rs193062548	Angina pectoris	Phe_411_3.EUR.GIA	Serum uric acid levels	ebi-a-GCST90018977	Sources of heterogeneity
rs12992672	Coronary artery disease	ebi-a-GCST005194	Serum uric acid levels	ebi-a-GCST90018977	Sources of heterogeneity		rs78833965	Angina pectoris	Phe_411_3.EUR.GIA	Serum uric acid levels	ebi-a-GCST90018977	Sources of heterogeneity
rs34381009	Coronary artery disease	ebi-a-GCST005194	Serum uric acid levels	ebi-a-GCST90018977	Sources of heterogeneity		rs45555139	Triglycerides	Trig_Mean_INT.EUR.GIA	Serum uric acid levels	ebi-a-GCST90018977	Sources of heterogeneity
rs10196697	Coronary artery disease	ebi-a-GCST005194	Serum uric acid levels	ebi-a-GCST90018977	Sources of heterogeneity		rs34788376	Triglycerides	Trig_Mean_INT.EUR.GIA	Serum uric acid levels	ebi-a-GCST90018977	Sources of heterogeneity
rs114165349	Coronary artery disease	ebi-a-GCST005194	Serum uric acid levels	ebi-a-GCST90018977	Sources of heterogeneity		rs715941	Triglycerides	Trig_Mean_INT.EUR.GIA	Serum uric acid levels	ebi-a-GCST90018977	Sources of heterogeneity
rs7402939	Coronary artery disease	ebi-a-GCST005194	Serum uric acid levels	ebi-a-GCST90018977	Sources of heterogeneity		rs111915606	Triglycerides	Trig_Mean_INT.EUR.GIA	Serum uric acid levels	ebi-a-GCST90018977	Sources of heterogeneity
rs11657044	Coronary artery disease	ebi-a-GCST005194	Serum uric acid levels	ebi-a-GCST90018977	Sources of heterogeneity		rs7662439	Triglycerides	Trig_Mean_INT.EUR.GIA	Serum uric acid levels	ebi-a-GCST90018977	Sources of heterogeneity
rs74397112	Coronary artery disease	ebi-a-GCST005194	Serum uric acid levels	ebi-a-GCST90018977	Sources of heterogeneity		rs55976258	Triglycerides	Trig_Mean_INT.EUR.GIA	Serum uric acid levels	ebi-a-GCST90018977	Sources of heterogeneity
rs7302925	Coronary artery disease	ebi-a-GCST005194	Serum uric acid levels	ebi-a-GCST90018977	Sources of heterogeneity		rs556339	Triglycerides	Trig_Mean_INT.EUR.GIA	Serum uric acid levels	ebi-a-GCST90018977	Sources of heterogeneity
rs738409	Coronary artery disease	ebi-a-GCST005194	Serum uric acid levels	ebi-a-GCST90018977	Sources of heterogeneity		rs10498730	Triglycerides	Trig_Mean_INT.EUR.GIA	Serum uric acid levels	ebi-a-GCST90018977	Sources of heterogeneity
rs833805	Coronary artery disease	ebi-a-GCST005194	Serum uric acid levels	ebi-a-GCST90018977	Sources of heterogeneity		rs2231164	Triglycerides	Trig_Mean_INT.EUR.GIA	Serum uric acid levels	ebi-a-GCST90018977	Sources of heterogeneity
rs496708	Coronary artery disease	ebi-a-GCST005194	Serum uric acid levels	ebi-a-GCST90018977	Sources of heterogeneity		rs78785836	Triglycerides	Trig_Mean_INT.EUR.GIA	Serum uric acid levels	ebi-a-GCST90018977	Sources of heterogeneity
rs523288	Coronary artery disease	ebi-a-GCST005194	Serum uric acid levels	ebi-a-GCST90018977	Sources of heterogeneity		rs1171618	Triglycerides	Trig_Mean_INT.EUR.GIA	Serum uric acid levels	ebi-a-GCST90018977	Sources of heterogeneity
rs62262727	Coronary artery disease	ebi-a-GCST005194	Serum uric acid levels	ebi-a-GCST90018977	Sources of heterogeneity		rs72922827	Triglycerides	Trig_Mean_INT.EUR.GIA	Serum uric acid levels	ebi-a-GCST90018977	Sources of heterogeneity
rs157512	Coronary artery disease	ebi-a-GCST005194	Serum uric acid levels	ebi-a-GCST90018977	Sources of heterogeneity		rs6926425	Triglycerides	Trig_Mean_INT.EUR.GIA	Serum uric acid levels	ebi-a-GCST90018977	Sources of heterogeneity
rs12790943	Coronary artery disease	ebi-a-GCST005194	Serum uric acid levels	ebi-a-GCST90018977	Sources of heterogeneity		rs874432	Diastolic blood pressure	Diastolic_Mean_INT.EUR.GIA	Serum uric acid levels	ebi-a-GCST90018977	Sources of heterogeneity
rs2823139	Coronary artery disease	ebi-a-GCST005194	Serum uric acid levels	ebi-a-GCST90018977	Sources of heterogeneity		rs6814741	Diastolic blood pressure	Diastolic_Mean_INT.EUR.GIA	Serum uric acid levels	ebi-a-GCST90018977	Sources of heterogeneity
rs9843304	Coronary artery disease	ebi-a-GCST005194	Serum uric acid levels	ebi-a-GCST90018977	Sources of heterogeneity		rs146464750	Diastolic blood pressure	Diastolic_Mean_INT.EUR.GIA	Serum uric acid levels	ebi-a-GCST90018977	Sources of heterogeneity
rs13418518	Coronary artery disease	ebi-a-GCST005194	Serum uric acid levels	ebi-a-GCST90018977	Sources of heterogeneity		rs6825187	Diastolic blood pressure	Diastolic_Mean_INT.EUR.GIA	Serum uric acid levels	ebi-a-GCST90018977	Sources of heterogeneity
rs12911430	Coronary artery disease	ebi-a-GCST005194	Serum uric acid levels	ebi-a-GCST90018977	Sources of heterogeneity		rs35933336	Diastolic blood pressure	Diastolic_Mean_INT.EUR.GIA	Serum uric acid levels	ebi-a-GCST90018977	Sources of heterogeneity
rs62294282	Coronary artery disease	ebi-a-GCST005194	Serum uric acid levels	ebi-a-GCST90018977	Sources of heterogeneity		rs556339	Diastolic blood pressure	Diastolic_Mean_INT.EUR.GIA	Serum uric acid levels	ebi-a-GCST90018977	Sources of heterogeneity
rs10429294	Coronary artery disease	ebi-a-GCST005194	Serum uric acid levels	ebi-a-GCST90018977	Sources of heterogeneity		rs78028161	Diastolic blood pressure	Diastolic_Mean_INT.EUR.GIA	Serum uric acid levels	ebi-a-GCST90018977	Sources of heterogeneity
rs10868758	Coronary artery disease	ebi-a-GCST005194	Serum uric acid levels	ebi-a-GCST90018977	Sources of heterogeneity		rs2622620	Diastolic blood pressure	Diastolic_Mean_INT.EUR.GIA	Serum uric acid levels	ebi-a-GCST90018977	Sources of heterogeneity
rs6088559	Coronary artery disease	ebi-a-GCST005194	Serum uric acid levels	ebi-a-GCST90018977	Sources of heterogeneity		rs183997620	Diastolic blood pressure	Diastolic_Mean_INT.EUR.GIA	Serum uric acid levels	ebi-a-GCST90018977	Sources of heterogeneity
rs2229357	Coronary artery disease	ebi-a-GCST005194	Serum uric acid levels	ebi-a-GCST90018977	Sources of heterogeneity		rs34788376	Diastolic blood pressure	Diastolic_Mean_INT.EUR.GIA	Serum uric acid levels	ebi-a-GCST90018977	Sources of heterogeneity
rs2943645	Coronary artery disease	ebi-a-GCST005194	Serum uric acid levels	ebi-a-GCST90018977	Sources of heterogeneity		rs11936395	Diastolic blood pressure	Diastolic_Mean_INT.EUR.GIA	Serum uric acid levels	ebi-a-GCST90018977	Sources of heterogeneity
rs505870	Coronary artery disease	ebi-a-GCST005194	Serum uric acid levels	ebi-a-GCST90018977	Sources of heterogeneity		rs149735818	Diastolic blood pressure	Diastolic_Mean_INT.EUR.GIA	Serum uric acid levels	ebi-a-GCST90018977	Sources of heterogeneity
rs1169288	Coronary artery disease	ebi-a-GCST005194	Serum uric acid levels	ebi-a-GCST90018977	Sources of heterogeneity		rs142929199	Diastolic blood pressure	Diastolic_Mean_INT.EUR.GIA	Serum uric acid levels	ebi-a-GCST90018977	Sources of heterogeneity
rs429358	Coronary artery disease	ebi-a-GCST005194	Serum uric acid levels	ebi-a-GCST90018977	Sources of heterogeneity		rs7674723	Diastolic blood pressure	Diastolic_Mean_INT.EUR.GIA	Serum uric acid levels	ebi-a-GCST90018977	Sources of heterogeneity
rs12510175	Stable angina pectoris	ebi-a-GCST90018915	Serum uric acid levels	ebi-a-GCST90018977	Failure to infer the forward strand alleles		rs115318424	Diastolic blood pressure	Diastolic_Mean_INT.EUR.GIA	Serum uric acid levels	ebi-a-GCST90018977	Sources of heterogeneity
rs13021972	Stable angina pectoris	ebi-a-GCST90018915	Serum uric acid levels	ebi-a-GCST90018977	Failure to infer the forward strand alleles		rs56932539	Diastolic blood pressure	Diastolic_Mean_INT.EUR.GIA	Serum uric acid levels	ebi-a-GCST90018977	Sources of heterogeneity
rs13230509	Stable angina pectoris	ebi-a-GCST90018915	Serum uric acid levels	ebi-a-GCST90018977	Failure to infer the forward strand alleles		rs972087	Diastolic blood pressure	Diastolic_Mean_INT.EUR.GIA	Serum uric acid levels	ebi-a-GCST90018977	Sources of heterogeneity
rs1851285	Stable angina pectoris	ebi-a-GCST90018915	Serum uric acid levels	ebi-a-GCST90018977	Failure to infer the forward strand alleles		rs116510165	Diastolic blood pressure	Diastolic_Mean_INT.EUR.GIA	Serum uric acid levels	ebi-a-GCST90018977	Sources of heterogeneity
rs1869581	Stable angina pectoris	ebi-a-GCST90018915	Serum uric acid levels	ebi-a-GCST90018977	Failure to infer the forward strand alleles		rs111915606	Diastolic blood pressure	Diastolic_Mean_INT.EUR.GIA	Serum uric acid levels	ebi-a-GCST90018977	Sources of heterogeneity
rs2252862	Stable angina pectoris	ebi-a-GCST90018915	Serum uric acid levels	ebi-a-GCST90018977	Failure to infer the forward strand alleles		rs7662439	Diastolic blood pressure	Diastolic_Mean_INT.EUR.GIA	Serum uric acid levels	ebi-a-GCST90018977	Sources of heterogeneity
rs2644128	Stable angina pectoris	ebi-a-GCST90018915	Serum uric acid levels	ebi-a-GCST90018977	Failure to infer the forward strand alleles		rs78833965	Diastolic blood pressure	Diastolic_Mean_INT.EUR.GIA	Serum uric acid levels	ebi-a-GCST90018977	Sources of heterogeneity
rs34555420	Stable angina pectoris	ebi-a-GCST90018915	Serum uric acid levels	ebi-a-GCST90018977	Failure to infer the forward strand alleles
rs538737	Stable angina pectoris	ebi-a-GCST90018915	Serum uric acid levels	ebi-a-GCST90018977	Failure to infer the forward strand alleles
rs7039	Stable angina pectoris	ebi-a-GCST90018915	Serum uric acid levels	ebi-a-GCST90018977	Failure to infer the forward strand alleles
rs7310615	Stable angina pectoris	ebi-a-GCST90018915	Serum uric acid levels	ebi-a-GCST90018977	Failure to infer the forward strand alleles
rs7952306	Stable angina pectoris	ebi-a-GCST90018915	Serum uric acid levels	ebi-a-GCST90018977	Sources of heterogeneity
rs2108093	Stable angina pectoris	ebi-a-GCST90018915	Serum uric acid levels	ebi-a-GCST90018977	Sources of heterogeneity
rs6860575	Stable angina pectoris	ebi-a-GCST90018915	Serum uric acid levels	ebi-a-GCST90018977	Sources of heterogeneity
rs11202328	Stable angina pectoris	ebi-a-GCST90018915	Serum uric acid levels	ebi-a-GCST90018977	Sources of heterogeneity
rs836968	Stable angina pectoris	ebi-a-GCST90018915	Serum uric acid levels	ebi-a-GCST90018977	Sources of heterogeneity
rs2060824	Stable angina pectoris	ebi-a-GCST90018915	Serum uric acid levels	ebi-a-GCST90018977	Sources of heterogeneity
rs7188156	Stable angina pectoris	ebi-a-GCST90018915	Serum uric acid levels	ebi-a-GCST90018977	Sources of heterogeneity
rs10899125	Stable angina pectoris	ebi-a-GCST90018915	Serum uric acid levels	ebi-a-GCST90018977	Sources of heterogeneity
rs5856715	Stable angina pectoris	ebi-a-GCST90018915	Serum uric acid levels	ebi-a-GCST90018977	Sources of heterogeneity
rs8039645	Stable angina pectoris	ebi-a-GCST90018915	Serum uric acid levels	ebi-a-GCST90018977	Sources of heterogeneity
rs2834317	Stable angina pectoris	ebi-a-GCST90018915	Serum uric acid levels	ebi-a-GCST90018977	Sources of heterogeneity
rs7302925	Stable angina pectoris	ebi-a-GCST90018915	Serum uric acid levels	ebi-a-GCST90018977	Sources of heterogeneity
rs7122026	Stable angina pectoris	ebi-a-GCST90018915	Serum uric acid levels	ebi-a-GCST90018977	Sources of heterogeneity
rs10429294	Stable angina pectoris	ebi-a-GCST90018915	Serum uric acid levels	ebi-a-GCST90018977	Sources of heterogeneity
rs152197	Stable angina pectoris	ebi-a-GCST90018915	Serum uric acid levels	ebi-a-GCST90018977	Sources of heterogeneity
rs926979	Stable angina pectoris	ebi-a-GCST90018915	Serum uric acid levels	ebi-a-GCST90018977	Sources of heterogeneity
rs62106258	Stable angina pectoris	ebi-a-GCST90018915	Serum uric acid levels	ebi-a-GCST90018977	Sources of heterogeneity
rs12992672	Stable angina pectoris	ebi-a-GCST90018915	Serum uric acid levels	ebi-a-GCST90018977	Sources of heterogeneity
rs114165349	Stable angina pectoris	ebi-a-GCST90018915	Serum uric acid levels	ebi-a-GCST90018977	Sources of heterogeneity
rs676015	Stable angina pectoris	ebi-a-GCST90018915	Serum uric acid levels	ebi-a-GCST90018977	Sources of heterogeneity
rs12790943	Stable angina pectoris	ebi-a-GCST90018915	Serum uric acid levels	ebi-a-GCST90018977	Sources of heterogeneity
rs4468717	Stable angina pectoris	ebi-a-GCST90018915	Serum uric acid levels	ebi-a-GCST90018977	Sources of heterogeneity
rs6674490	Stable angina pectoris	ebi-a-GCST90018915	Serum uric acid levels	ebi-a-GCST90018977	Sources of heterogeneity
rs11065983	Stable angina pectoris	ebi-a-GCST90018915	Serum uric acid levels	ebi-a-GCST90018977	Sources of heterogeneity
rs55756439	Stable angina pectoris	ebi-a-GCST90018915	Serum uric acid levels	ebi-a-GCST90018977	Sources of heterogeneity
rs1047891	Stable angina pectoris	ebi-a-GCST90018915	Serum uric acid levels	ebi-a-GCST90018977	Sources of heterogeneity
rs6129786	Stable angina pectoris	ebi-a-GCST90018915	Serum uric acid levels	ebi-a-GCST90018977	Sources of heterogeneity
rs62262727	Stable angina pectoris	ebi-a-GCST90018915	Serum uric acid levels	ebi-a-GCST90018977	Sources of heterogeneity
rs6088559	Stable angina pectoris	ebi-a-GCST90018915	Serum uric acid levels	ebi-a-GCST90018977	Sources of heterogeneity
rs738409	Stable angina pectoris	ebi-a-GCST90018915	Serum uric acid levels	ebi-a-GCST90018977	Sources of heterogeneity
rs62294282	Stable angina pectoris	ebi-a-GCST90018915	Serum uric acid levels	ebi-a-GCST90018977	Sources of heterogeneity
rs1169288	Stable angina pectoris	ebi-a-GCST90018915	Serum uric acid levels	ebi-a-GCST90018977	Sources of heterogeneity
rs505870	Stable angina pectoris	ebi-a-GCST90018915	Serum uric acid levels	ebi-a-GCST90018977	Sources of heterogeneity
rs61941404	Stable angina pectoris	ebi-a-GCST90018915	Serum uric acid levels	ebi-a-GCST90018977	Sources of heterogeneity
rs2240193	Stable angina pectoris	ebi-a-GCST90018915	Serum uric acid levels	ebi-a-GCST90018977	Sources of heterogeneity
rs4476815	Stable angina pectoris	ebi-a-GCST90018915	Serum uric acid levels	ebi-a-GCST90018977	Sources of heterogeneity
rs148688688	Stable angina pectoris	ebi-a-GCST90018915	Serum uric acid levels	ebi-a-GCST90018977	Sources of heterogeneity
rs429358	Stable angina pectoris	ebi-a-GCST90018915	Serum uric acid levels	ebi-a-GCST90018977	Sources of heterogeneity
rs12510175	Myocardial infarction	ebi-a-GCST90018877	Serum uric acid levels	ebi-a-GCST90018977	Failure to infer the forward strand alleles
rs13021972	Myocardial infarction	ebi-a-GCST90018877	Serum uric acid levels	ebi-a-GCST90018977	Failure to infer the forward strand alleles
rs1851285	Myocardial infarction	ebi-a-GCST90018877	Serum uric acid levels	ebi-a-GCST90018977	Failure to infer the forward strand alleles
rs1869581	Myocardial infarction	ebi-a-GCST90018877	Serum uric acid levels	ebi-a-GCST90018977	Failure to infer the forward strand alleles
rs2252862	Myocardial infarction	ebi-a-GCST90018877	Serum uric acid levels	ebi-a-GCST90018977	Failure to infer the forward strand alleles
rs2644128	Myocardial infarction	ebi-a-GCST90018877	Serum uric acid levels	ebi-a-GCST90018977	Failure to infer the forward strand alleles
rs34555420	Myocardial infarction	ebi-a-GCST90018877	Serum uric acid levels	ebi-a-GCST90018977	Failure to infer the forward strand alleles
rs538737	Myocardial infarction	ebi-a-GCST90018877	Serum uric acid levels	ebi-a-GCST90018977	Failure to infer the forward strand alleles
rs7039	Myocardial infarction	ebi-a-GCST90018877	Serum uric acid levels	ebi-a-GCST90018977	Failure to infer the forward strand alleles
rs7310615	Myocardial infarction	ebi-a-GCST90018877	Serum uric acid levels	ebi-a-GCST90018977	Failure to infer the forward strand alleles
rs72818964	Myocardial infarction	ebi-a-GCST90018877	Serum uric acid levels	ebi-a-GCST90018977	Sources of heterogeneity
rs2057291	Myocardial infarction	ebi-a-GCST90018877	Serum uric acid levels	ebi-a-GCST90018977	Sources of heterogeneity
rs12543287	Myocardial infarction	ebi-a-GCST90018877	Serum uric acid levels	ebi-a-GCST90018977	Sources of heterogeneity
rs2229357	Myocardial infarction	ebi-a-GCST90018877	Serum uric acid levels	ebi-a-GCST90018977	Sources of heterogeneity
rs4966019	Myocardial infarction	ebi-a-GCST90018877	Serum uric acid levels	ebi-a-GCST90018977	Sources of heterogeneity
rs10868758	Myocardial infarction	ebi-a-GCST90018877	Serum uric acid levels	ebi-a-GCST90018977	Sources of heterogeneity
rs10075612	Myocardial infarction	ebi-a-GCST90018877	Serum uric acid levels	ebi-a-GCST90018977	Sources of heterogeneity
rs6715785	Myocardial infarction	ebi-a-GCST90018877	Serum uric acid levels	ebi-a-GCST90018977	Sources of heterogeneity
rs12911430	Myocardial infarction	ebi-a-GCST90018877	Serum uric acid levels	ebi-a-GCST90018977	Sources of heterogeneity
rs12775853	Myocardial infarction	ebi-a-GCST90018877	Serum uric acid levels	ebi-a-GCST90018977	Sources of heterogeneity
rs9843304	Myocardial infarction	ebi-a-GCST90018877	Serum uric acid levels	ebi-a-GCST90018977	Sources of heterogeneity
rs2973444	Myocardial infarction	ebi-a-GCST90018877	Serum uric acid levels	ebi-a-GCST90018977	Sources of heterogeneity
rs7696556	Myocardial infarction	ebi-a-GCST90018877	Serum uric acid levels	ebi-a-GCST90018977	Sources of heterogeneity
rs157512	Myocardial infarction	ebi-a-GCST90018877	Serum uric acid levels	ebi-a-GCST90018977	Sources of heterogeneity
rs2480714	Myocardial infarction	ebi-a-GCST90018877	Serum uric acid levels	ebi-a-GCST90018977	Sources of heterogeneity
rs1955949	Myocardial infarction	ebi-a-GCST90018877	Serum uric acid levels	ebi-a-GCST90018977	Sources of heterogeneity
rs55756439	Myocardial infarction	ebi-a-GCST90018877	Serum uric acid levels	ebi-a-GCST90018977	Sources of heterogeneity
rs455213	Myocardial infarction	ebi-a-GCST90018877	Serum uric acid levels	ebi-a-GCST90018977	Sources of heterogeneity
rs74397112	Myocardial infarction	ebi-a-GCST90018877	Serum uric acid levels	ebi-a-GCST90018977	Sources of heterogeneity
rs1171614	Myocardial infarction	ebi-a-GCST90018877	Serum uric acid levels	ebi-a-GCST90018977	Sources of heterogeneity
rs62294282	Myocardial infarction	ebi-a-GCST90018877	Serum uric acid levels	ebi-a-GCST90018977	Sources of heterogeneity
rs34811474	Myocardial infarction	ebi-a-GCST90018877	Serum uric acid levels	ebi-a-GCST90018977	Sources of heterogeneity
rs11396409	Myocardial infarction	ebi-a-GCST90018877	Serum uric acid levels	ebi-a-GCST90018977	Sources of heterogeneity
rs2943645	Myocardial infarction	ebi-a-GCST90018877	Serum uric acid levels	ebi-a-GCST90018977	Sources of heterogeneity
rs6129786	Myocardial infarction	ebi-a-GCST90018877	Serum uric acid levels	ebi-a-GCST90018977	Sources of heterogeneity
rs12790943	Myocardial infarction	ebi-a-GCST90018877	Serum uric acid levels	ebi-a-GCST90018977	Sources of heterogeneity
rs2108093	Myocardial infarction	ebi-a-GCST90018877	Serum uric acid levels	ebi-a-GCST90018977	Sources of heterogeneity
rs57577420	Myocardial infarction	ebi-a-GCST90018877	Serum uric acid levels	ebi-a-GCST90018977	Sources of heterogeneity
rs1047891	Myocardial infarction	ebi-a-GCST90018877	Serum uric acid levels	ebi-a-GCST90018977	Sources of heterogeneity
rs1169288	Myocardial infarction	ebi-a-GCST90018877	Serum uric acid levels	ebi-a-GCST90018977	Sources of heterogeneity
rs833805	Myocardial infarction	ebi-a-GCST90018877	Serum uric acid levels	ebi-a-GCST90018977	Sources of heterogeneity
rs738409	Myocardial infarction	ebi-a-GCST90018877	Serum uric acid levels	ebi-a-GCST90018977	Sources of heterogeneity
rs505870	Myocardial infarction	ebi-a-GCST90018877	Serum uric acid levels	ebi-a-GCST90018977	Sources of heterogeneity
rs10429294	Myocardial infarction	ebi-a-GCST90018877	Serum uric acid levels	ebi-a-GCST90018977	Sources of heterogeneity
rs4476815	Myocardial infarction	ebi-a-GCST90018877	Serum uric acid levels	ebi-a-GCST90018977	Sources of heterogeneity
rs61941404	Myocardial infarction	ebi-a-GCST90018877	Serum uric acid levels	ebi-a-GCST90018977	Sources of heterogeneity
rs148688688	Myocardial infarction	ebi-a-GCST90018877	Serum uric acid levels	ebi-a-GCST90018977	Sources of heterogeneity
rs429358	Myocardial infarction	ebi-a-GCST90018877	Serum uric acid levels	ebi-a-GCST90018977	Sources of heterogeneity
rs11065983	Myocardial infarction	ebi-a-GCST90018877	Serum uric acid levels	ebi-a-GCST90018977	Sources of heterogeneity
rs2240193	Myocardial infarction	ebi-a-GCST90018877	Serum uric acid levels	ebi-a-GCST90018977	Sources of heterogeneity
rs12510175	Unstable angina pectoris	ebi-a-GCST90018932	Serum uric acid levels	ebi-a-GCST90018977	Failure to infer the forward strand alleles
rs13021972	Unstable angina pectoris	ebi-a-GCST90018932	Serum uric acid levels	ebi-a-GCST90018977	Failure to infer the forward strand alleles
rs1851285	Unstable angina pectoris	ebi-a-GCST90018932	Serum uric acid levels	ebi-a-GCST90018977	Failure to infer the forward strand alleles
rs1869581	Unstable angina pectoris	ebi-a-GCST90018932	Serum uric acid levels	ebi-a-GCST90018977	Failure to infer the forward strand alleles
rs2252862	Unstable angina pectoris	ebi-a-GCST90018932	Serum uric acid levels	ebi-a-GCST90018977	Failure to infer the forward strand alleles
rs2644128	Unstable angina pectoris	ebi-a-GCST90018932	Serum uric acid levels	ebi-a-GCST90018977	Failure to infer the forward strand alleles
rs34555420	Unstable angina pectoris	ebi-a-GCST90018932	Serum uric acid levels	ebi-a-GCST90018977	Failure to infer the forward strand alleles
rs538737	Unstable angina pectoris	ebi-a-GCST90018932	Serum uric acid levels	ebi-a-GCST90018977	Failure to infer the forward strand alleles
rs7039	Unstable angina pectoris	ebi-a-GCST90018932	Serum uric acid levels	ebi-a-GCST90018977	Failure to infer the forward strand alleles
rs7310615	Unstable angina pectoris	ebi-a-GCST90018932	Serum uric acid levels	ebi-a-GCST90018977	Failure to infer the forward strand alleles
rs1925258	Unstable angina pectoris	ebi-a-GCST90018932	Serum uric acid levels	ebi-a-GCST90018977	Sources of heterogeneity
rs2943645	Unstable angina pectoris	ebi-a-GCST90018932	Serum uric acid levels	ebi-a-GCST90018977	Sources of heterogeneity
rs10859925	Unstable angina pectoris	ebi-a-GCST90018932	Serum uric acid levels	ebi-a-GCST90018977	Sources of heterogeneity
rs11264341	Unstable angina pectoris	ebi-a-GCST90018932	Serum uric acid levels	ebi-a-GCST90018977	Sources of heterogeneity
rs10279504	Unstable angina pectoris	ebi-a-GCST90018932	Serum uric acid levels	ebi-a-GCST90018977	Sources of heterogeneity
rs2231145	Unstable angina pectoris	ebi-a-GCST90018932	Serum uric acid levels	ebi-a-GCST90018977	Sources of heterogeneity
rs152197	Unstable angina pectoris	ebi-a-GCST90018932	Serum uric acid levels	ebi-a-GCST90018977	Sources of heterogeneity
rs4897160	Unstable angina pectoris	ebi-a-GCST90018932	Serum uric acid levels	ebi-a-GCST90018977	Sources of heterogeneity
rs2973444	Unstable angina pectoris	ebi-a-GCST90018932	Serum uric acid levels	ebi-a-GCST90018977	Sources of heterogeneity
rs2695580	Unstable angina pectoris	ebi-a-GCST90018932	Serum uric acid levels	ebi-a-GCST90018977	Sources of heterogeneity
rs9843304	Unstable angina pectoris	ebi-a-GCST90018932	Serum uric acid levels	ebi-a-GCST90018977	Sources of heterogeneity
rs57577420	Unstable angina pectoris	ebi-a-GCST90018932	Serum uric acid levels	ebi-a-GCST90018977	Sources of heterogeneity
rs255749	Unstable angina pectoris	ebi-a-GCST90018932	Serum uric acid levels	ebi-a-GCST90018977	Sources of heterogeneity
rs34811474	Unstable angina pectoris	ebi-a-GCST90018932	Serum uric acid levels	ebi-a-GCST90018977	Sources of heterogeneity
rs738409	Unstable angina pectoris	ebi-a-GCST90018932	Serum uric acid levels	ebi-a-GCST90018977	Sources of heterogeneity
rs6129786	Unstable angina pectoris	ebi-a-GCST90018932	Serum uric acid levels	ebi-a-GCST90018977	Sources of heterogeneity
rs114165349	Unstable angina pectoris	ebi-a-GCST90018932	Serum uric acid levels	ebi-a-GCST90018977	Sources of heterogeneity
rs12543287	Unstable angina pectoris	ebi-a-GCST90018932	Serum uric acid levels	ebi-a-GCST90018977	Sources of heterogeneity
rs12575710	Unstable angina pectoris	ebi-a-GCST90018932	Serum uric acid levels	ebi-a-GCST90018977	Sources of heterogeneity
rs11396409	Unstable angina pectoris	ebi-a-GCST90018932	Serum uric acid levels	ebi-a-GCST90018977	Sources of heterogeneity
rs10901057	Unstable angina pectoris	ebi-a-GCST90018932	Serum uric acid levels	ebi-a-GCST90018977	Sources of heterogeneity
rs7302925	Unstable angina pectoris	ebi-a-GCST90018932	Serum uric acid levels	ebi-a-GCST90018977	Sources of heterogeneity
rs4886755	Unstable angina pectoris	ebi-a-GCST90018932	Serum uric acid levels	ebi-a-GCST90018977	Sources of heterogeneity
rs114158982	Unstable angina pectoris	ebi-a-GCST90018932	Serum uric acid levels	ebi-a-GCST90018977	Sources of heterogeneity
rs505870	Unstable angina pectoris	ebi-a-GCST90018932	Serum uric acid levels	ebi-a-GCST90018977	Sources of heterogeneity
rs2636590	Unstable angina pectoris	ebi-a-GCST90018932	Serum uric acid levels	ebi-a-GCST90018977	Sources of heterogeneity
rs10082474	Unstable angina pectoris	ebi-a-GCST90018932	Serum uric acid levels	ebi-a-GCST90018977	Sources of heterogeneity
rs2108093	Unstable angina pectoris	ebi-a-GCST90018932	Serum uric acid levels	ebi-a-GCST90018977	Sources of heterogeneity
rs1169288	Unstable angina pectoris	ebi-a-GCST90018932	Serum uric acid levels	ebi-a-GCST90018977	Sources of heterogeneity
rs4476815	Unstable angina pectoris	ebi-a-GCST90018932	Serum uric acid levels	ebi-a-GCST90018977	Sources of heterogeneity
rs55756439	Unstable angina pectoris	ebi-a-GCST90018932	Serum uric acid levels	ebi-a-GCST90018977	Sources of heterogeneity
rs148688688	Unstable angina pectoris	ebi-a-GCST90018932	Serum uric acid levels	ebi-a-GCST90018977	Sources of heterogeneity
rs61941404	Unstable angina pectoris	ebi-a-GCST90018932	Serum uric acid levels	ebi-a-GCST90018977	Sources of heterogeneity
rs1047891	Unstable angina pectoris	ebi-a-GCST90018932	Serum uric acid levels	ebi-a-GCST90018977	Sources of heterogeneity
rs7696556	Unstable angina pectoris	ebi-a-GCST90018932	Serum uric acid levels	ebi-a-GCST90018977	Sources of heterogeneity
rs11065983	Unstable angina pectoris	ebi-a-GCST90018932	Serum uric acid levels	ebi-a-GCST90018977	Sources of heterogeneity
rs2240193	Unstable angina pectoris	ebi-a-GCST90018932	Serum uric acid levels	ebi-a-GCST90018977	Sources of heterogeneity
rs429358	Unstable angina pectoris	ebi-a-GCST90018932	Serum uric acid levels	ebi-a-GCST90018977	Sources of heterogeneity
rs12510175	Ischaemic Stroke, excluding all haemorrhages	ukb-d-I9_STR_EXH	Serum uric acid levels	ebi-a-GCST90018977	Failure to infer the forward strand alleles
rs12911430	Ischaemic Stroke, excluding all haemorrhages	ukb-d-I9_STR_EXH	Serum uric acid levels	ebi-a-GCST90018977	Failure to infer the forward strand alleles
rs1851285	Ischaemic Stroke, excluding all haemorrhages	ukb-d-I9_STR_EXH	Serum uric acid levels	ebi-a-GCST90018977	Failure to infer the forward strand alleles
rs1869581	Ischaemic Stroke, excluding all haemorrhages	ukb-d-I9_STR_EXH	Serum uric acid levels	ebi-a-GCST90018977	Failure to infer the forward strand alleles
rs2252862	Ischaemic Stroke, excluding all haemorrhages	ukb-d-I9_STR_EXH	Serum uric acid levels	ebi-a-GCST90018977	Failure to infer the forward strand alleles
rs2644128	Ischaemic Stroke, excluding all haemorrhages	ukb-d-I9_STR_EXH	Serum uric acid levels	ebi-a-GCST90018977	Failure to infer the forward strand alleles
rs34555420	Ischaemic Stroke, excluding all haemorrhages	ukb-d-I9_STR_EXH	Serum uric acid levels	ebi-a-GCST90018977	Failure to infer the forward strand alleles
rs538737	Ischaemic Stroke, excluding all haemorrhages	ukb-d-I9_STR_EXH	Serum uric acid levels	ebi-a-GCST90018977	Failure to infer the forward strand alleles
rs7039	Ischaemic Stroke, excluding all haemorrhages	ukb-d-I9_STR_EXH	Serum uric acid levels	ebi-a-GCST90018977	Failure to infer the forward strand alleles
rs7310615	Ischaemic Stroke, excluding all haemorrhages	ukb-d-I9_STR_EXH	Serum uric acid levels	ebi-a-GCST90018977	Failure to infer the forward strand alleles
rs1169288	Ischaemic Stroke, excluding all haemorrhages	ukb-d-I9_STR_EXH	Serum uric acid levels	ebi-a-GCST90018977	Sources of heterogeneity
rs74606487	Ischaemic Stroke, excluding all haemorrhages	ukb-d-I9_STR_EXH	Serum uric acid levels	ebi-a-GCST90018977	Sources of heterogeneity
rs17050272	Ischaemic Stroke, excluding all haemorrhages	ukb-d-I9_STR_EXH	Serum uric acid levels	ebi-a-GCST90018977	Sources of heterogeneity
rs9843304	Ischaemic Stroke, excluding all haemorrhages	ukb-d-I9_STR_EXH	Serum uric acid levels	ebi-a-GCST90018977	Sources of heterogeneity
rs10405423	Ischaemic Stroke, excluding all haemorrhages	ukb-d-I9_STR_EXH	Serum uric acid levels	ebi-a-GCST90018977	Sources of heterogeneity
rs2695580	Ischaemic Stroke, excluding all haemorrhages	ukb-d-I9_STR_EXH	Serum uric acid levels	ebi-a-GCST90018977	Sources of heterogeneity
rs272889	Ischaemic Stroke, excluding all haemorrhages	ukb-d-I9_STR_EXH	Serum uric acid levels	ebi-a-GCST90018977	Sources of heterogeneity
rs523288	Ischaemic Stroke, excluding all haemorrhages	ukb-d-I9_STR_EXH	Serum uric acid levels	ebi-a-GCST90018977	Sources of heterogeneity
rs72681698	Ischaemic Stroke, excluding all haemorrhages	ukb-d-I9_STR_EXH	Serum uric acid levels	ebi-a-GCST90018977	Sources of heterogeneity
rs12708477	Ischaemic Stroke, excluding all haemorrhages	ukb-d-I9_STR_EXH	Serum uric acid levels	ebi-a-GCST90018977	Sources of heterogeneity
rs11564722	Ischaemic Stroke, excluding all haemorrhages	ukb-d-I9_STR_EXH	Serum uric acid levels	ebi-a-GCST90018977	Sources of heterogeneity
rs7302925	Ischaemic Stroke, excluding all haemorrhages	ukb-d-I9_STR_EXH	Serum uric acid levels	ebi-a-GCST90018977	Sources of heterogeneity
rs28419182	Ischaemic Stroke, excluding all haemorrhages	ukb-d-I9_STR_EXH	Serum uric acid levels	ebi-a-GCST90018977	Sources of heterogeneity
rs926979	Ischaemic Stroke, excluding all haemorrhages	ukb-d-I9_STR_EXH	Serum uric acid levels	ebi-a-GCST90018977	Sources of heterogeneity
rs148179165	Ischaemic Stroke, excluding all haemorrhages	ukb-d-I9_STR_EXH	Serum uric acid levels	ebi-a-GCST90018977	Sources of heterogeneity
rs6492910	Ischaemic Stroke, excluding all haemorrhages	ukb-d-I9_STR_EXH	Serum uric acid levels	ebi-a-GCST90018977	Sources of heterogeneity
rs9333592	Ischaemic Stroke, excluding all haemorrhages	ukb-d-I9_STR_EXH	Serum uric acid levels	ebi-a-GCST90018977	Sources of heterogeneity
rs7200986	Ischaemic Stroke, excluding all haemorrhages	ukb-d-I9_STR_EXH	Serum uric acid levels	ebi-a-GCST90018977	Sources of heterogeneity
rs10196697	Ischaemic Stroke, excluding all haemorrhages	ukb-d-I9_STR_EXH	Serum uric acid levels	ebi-a-GCST90018977	Sources of heterogeneity
rs2231145	Ischaemic Stroke, excluding all haemorrhages	ukb-d-I9_STR_EXH	Serum uric acid levels	ebi-a-GCST90018977	Sources of heterogeneity
rs150147865	Ischaemic Stroke, excluding all haemorrhages	ukb-d-I9_STR_EXH	Serum uric acid levels	ebi-a-GCST90018977	Sources of heterogeneity
rs13418518	Ischaemic Stroke, excluding all haemorrhages	ukb-d-I9_STR_EXH	Serum uric acid levels	ebi-a-GCST90018977	Sources of heterogeneity
rs3734537	Ischaemic Stroke, excluding all haemorrhages	ukb-d-I9_STR_EXH	Serum uric acid levels	ebi-a-GCST90018977	Sources of heterogeneity
rs62580766	Ischaemic Stroke, excluding all haemorrhages	ukb-d-I9_STR_EXH	Serum uric acid levels	ebi-a-GCST90018977	Sources of heterogeneity
rs7093087	Ischaemic Stroke, excluding all haemorrhages	ukb-d-I9_STR_EXH	Serum uric acid levels	ebi-a-GCST90018977	Sources of heterogeneity
rs11871152	Ischaemic Stroke, excluding all haemorrhages	ukb-d-I9_STR_EXH	Serum uric acid levels	ebi-a-GCST90018977	Sources of heterogeneity
rs12277177	Ischaemic Stroke, excluding all haemorrhages	ukb-d-I9_STR_EXH	Serum uric acid levels	ebi-a-GCST90018977	Sources of heterogeneity
rs754600	Ischaemic Stroke, excluding all haemorrhages	ukb-d-I9_STR_EXH	Serum uric acid levels	ebi-a-GCST90018977	Sources of heterogeneity
rs10075612	Ischaemic Stroke, excluding all haemorrhages	ukb-d-I9_STR_EXH	Serum uric acid levels	ebi-a-GCST90018977	Sources of heterogeneity
rs12992672	Ischaemic Stroke, excluding all haemorrhages	ukb-d-I9_STR_EXH	Serum uric acid levels	ebi-a-GCST90018977	Sources of heterogeneity
rs17473411	Ischaemic Stroke, excluding all haemorrhages	ukb-d-I9_STR_EXH	Serum uric acid levels	ebi-a-GCST90018977	Sources of heterogeneity
rs1719985	Ischaemic Stroke, excluding all haemorrhages	ukb-d-I9_STR_EXH	Serum uric acid levels	ebi-a-GCST90018977	Sources of heterogeneity
rs13107325	Ischaemic Stroke, excluding all haemorrhages	ukb-d-I9_STR_EXH	Serum uric acid levels	ebi-a-GCST90018977	Sources of heterogeneity
rs62294340	Ischaemic Stroke, excluding all haemorrhages	ukb-d-I9_STR_EXH	Serum uric acid levels	ebi-a-GCST90018977	Sources of heterogeneity
Replication datasets
SNPs_remove	Outcome	Outcome.id	Exposure	Exposure.id	Remove_reason
rs12510175	Coronary heart disease	ieu-a-7	Serum uric acid levels	ebi-a-GCST90018977	Failure to infer the forward strand alleles
rs12775853	Coronary heart disease	ieu-a-7	Serum uric acid levels	ebi-a-GCST90018977	Failure to infer the forward strand alleles
rs1851285	Coronary heart disease	ieu-a-7	Serum uric acid levels	ebi-a-GCST90018977	Failure to infer the forward strand alleles
rs1869581	Coronary heart disease	ieu-a-7	Serum uric acid levels	ebi-a-GCST90018977	Failure to infer the forward strand alleles
rs2252862	Coronary heart disease	ieu-a-7	Serum uric acid levels	ebi-a-GCST90018977	Failure to infer the forward strand alleles
rs2644128	Coronary heart disease	ieu-a-7	Serum uric acid levels	ebi-a-GCST90018977	Failure to infer the forward strand alleles
rs34555420	Coronary heart disease	ieu-a-7	Serum uric acid levels	ebi-a-GCST90018977	Failure to infer the forward strand alleles
rs538737	Coronary heart disease	ieu-a-7	Serum uric acid levels	ebi-a-GCST90018977	Failure to infer the forward strand alleles
rs7039	Coronary heart disease	ieu-a-7	Serum uric acid levels	ebi-a-GCST90018977	Failure to infer the forward strand alleles
rs7310615	Coronary heart disease	ieu-a-7	Serum uric acid levels	ebi-a-GCST90018977	Failure to infer the forward strand alleles
rs10771025	Coronary heart disease	ieu-a-7	Serum uric acid levels	ebi-a-GCST90018977	Sources of heterogeneity
rs157512	Coronary heart disease	ieu-a-7	Serum uric acid levels	ebi-a-GCST90018977	Sources of heterogeneity
rs62580766	Coronary heart disease	ieu-a-7	Serum uric acid levels	ebi-a-GCST90018977	Sources of heterogeneity
rs10429294	Coronary heart disease	ieu-a-7	Serum uric acid levels	ebi-a-GCST90018977	Sources of heterogeneity
rs6088559	Coronary heart disease	ieu-a-7	Serum uric acid levels	ebi-a-GCST90018977	Sources of heterogeneity
rs12790943	Coronary heart disease	ieu-a-7	Serum uric acid levels	ebi-a-GCST90018977	Sources of heterogeneity
rs57577420	Coronary heart disease	ieu-a-7	Serum uric acid levels	ebi-a-GCST90018977	Sources of heterogeneity
rs7302925	Coronary heart disease	ieu-a-7	Serum uric acid levels	ebi-a-GCST90018977	Sources of heterogeneity
rs6129786	Coronary heart disease	ieu-a-7	Serum uric acid levels	ebi-a-GCST90018977	Sources of heterogeneity
rs753009	Coronary heart disease	ieu-a-7	Serum uric acid levels	ebi-a-GCST90018977	Sources of heterogeneity
rs62294282	Coronary heart disease	ieu-a-7	Serum uric acid levels	ebi-a-GCST90018977	Sources of heterogeneity
rs12992672	Coronary heart disease	ieu-a-7	Serum uric acid levels	ebi-a-GCST90018977	Sources of heterogeneity
rs9927317	Coronary heart disease	ieu-a-7	Serum uric acid levels	ebi-a-GCST90018977	Sources of heterogeneity
rs12467636	Coronary heart disease	ieu-a-7	Serum uric acid levels	ebi-a-GCST90018977	Sources of heterogeneity
rs13418518	Coronary heart disease	ieu-a-7	Serum uric acid levels	ebi-a-GCST90018977	Sources of heterogeneity
rs12911430	Coronary heart disease	ieu-a-7	Serum uric acid levels	ebi-a-GCST90018977	Sources of heterogeneity
rs2823139	Coronary heart disease	ieu-a-7	Serum uric acid levels	ebi-a-GCST90018977	Sources of heterogeneity
rs2943645	Coronary heart disease	ieu-a-7	Serum uric acid levels	ebi-a-GCST90018977	Sources of heterogeneity
rs10868758	Coronary heart disease	ieu-a-7	Serum uric acid levels	ebi-a-GCST90018977	Sources of heterogeneity
rs13021972	Coronary heart disease	ieu-a-7	Serum uric acid levels	ebi-a-GCST90018977	Sources of heterogeneity
rs505870	Coronary heart disease	ieu-a-7	Serum uric acid levels	ebi-a-GCST90018977	Sources of heterogeneity
rs496708	Coronary heart disease	ieu-a-7	Serum uric acid levels	ebi-a-GCST90018977	Sources of heterogeneity
rs1169288	Coronary heart disease	ieu-a-7	Serum uric acid levels	ebi-a-GCST90018977	Sources of heterogeneity
rs523288	Coronary heart disease	ieu-a-7	Serum uric acid levels	ebi-a-GCST90018977	Sources of heterogeneity
rs429358	Coronary heart disease	ieu-a-7	Serum uric acid levels	ebi-a-GCST90018977	Sources of heterogeneity
rs12911430	Angina pectoris	Phe_411_3.EUR.GIA	Serum uric acid levels	ebi-a-GCST90018977	Failure to infer the forward strand alleles
rs1851285	Angina pectoris	Phe_411_3.EUR.GIA	Serum uric acid levels	ebi-a-GCST90018977	Failure to infer the forward strand alleles
rs1869581	Angina pectoris	Phe_411_3.EUR.GIA	Serum uric acid levels	ebi-a-GCST90018977	Failure to infer the forward strand alleles
rs2252862	Angina pectoris	Phe_411_3.EUR.GIA	Serum uric acid levels	ebi-a-GCST90018977	Failure to infer the forward strand alleles
rs2644128	Angina pectoris	Phe_411_3.EUR.GIA	Serum uric acid levels	ebi-a-GCST90018977	Failure to infer the forward strand alleles
rs34555420	Angina pectoris	Phe_411_3.EUR.GIA	Serum uric acid levels	ebi-a-GCST90018977	Failure to infer the forward strand alleles
rs7039	Angina pectoris	Phe_411_3.EUR.GIA	Serum uric acid levels	ebi-a-GCST90018977	Failure to infer the forward strand alleles
rs703978	Angina pectoris	Phe_411_3.EUR.GIA	Serum uric acid levels	ebi-a-GCST90018977	Failure to infer the forward strand alleles
rs7310615	Angina pectoris	Phe_411_3.EUR.GIA	Serum uric acid levels	ebi-a-GCST90018977	Failure to infer the forward strand alleles
rs9927317	Angina pectoris	Phe_411_3.EUR.GIA	Serum uric acid levels	ebi-a-GCST90018977	Failure to infer the forward strand alleles
rs753009	Angina pectoris	Phe_411_3.EUR.GIA	Serum uric acid levels	ebi-a-GCST90018977	Sources of heterogeneity
rs11065983	Angina pectoris	Phe_411_3.EUR.GIA	Serum uric acid levels	ebi-a-GCST90018977	Sources of heterogeneity
rs10859925	Angina pectoris	Phe_411_3.EUR.GIA	Serum uric acid levels	ebi-a-GCST90018977	Sources of heterogeneity
rs17024258	Angina pectoris	Phe_411_3.EUR.GIA	Serum uric acid levels	ebi-a-GCST90018977	Sources of heterogeneity
rs7331398	Angina pectoris	Phe_411_3.EUR.GIA	Serum uric acid levels	ebi-a-GCST90018977	Sources of heterogeneity
rs2636590	Angina pectoris	Phe_411_3.EUR.GIA	Serum uric acid levels	ebi-a-GCST90018977	Sources of heterogeneity
rs7224610	Angina pectoris	Phe_411_3.EUR.GIA	Serum uric acid levels	ebi-a-GCST90018977	Sources of heterogeneity
rs55756439	Angina pectoris	Phe_411_3.EUR.GIA	Serum uric acid levels	ebi-a-GCST90018977	Sources of heterogeneity
rs4966019	Angina pectoris	Phe_411_3.EUR.GIA	Serum uric acid levels	ebi-a-GCST90018977	Sources of heterogeneity
rs12790943	Angina pectoris	Phe_411_3.EUR.GIA	Serum uric acid levels	ebi-a-GCST90018977	Sources of heterogeneity
rs13418518	Angina pectoris	Phe_411_3.EUR.GIA	Serum uric acid levels	ebi-a-GCST90018977	Sources of heterogeneity
rs6129786	Angina pectoris	Phe_411_3.EUR.GIA	Serum uric acid levels	ebi-a-GCST90018977	Sources of heterogeneity
rs2668423	Angina pectoris	Phe_411_3.EUR.GIA	Serum uric acid levels	ebi-a-GCST90018977	Sources of heterogeneity
rs57577420	Angina pectoris	Phe_411_3.EUR.GIA	Serum uric acid levels	ebi-a-GCST90018977	Sources of heterogeneity
rs17050272	Angina pectoris	Phe_411_3.EUR.GIA	Serum uric acid levels	ebi-a-GCST90018977	Sources of heterogeneity
rs1719985	Angina pectoris	Phe_411_3.EUR.GIA	Serum uric acid levels	ebi-a-GCST90018977	Sources of heterogeneity
rs11243143	Angina pectoris	Phe_411_3.EUR.GIA	Serum uric acid levels	ebi-a-GCST90018977	Sources of heterogeneity
rs79141906	Angina pectoris	Phe_411_3.EUR.GIA	Serum uric acid levels	ebi-a-GCST90018977	Sources of heterogeneity
rs10429294	Angina pectoris	Phe_411_3.EUR.GIA	Serum uric acid levels	ebi-a-GCST90018977	Sources of heterogeneity
rs12775853	Angina pectoris	Phe_411_3.EUR.GIA	Serum uric acid levels	ebi-a-GCST90018977	Sources of heterogeneity
rs1260326	Angina pectoris	Phe_411_3.EUR.GIA	Serum uric acid levels	ebi-a-GCST90018977	Sources of heterogeneity
rs6939175	Angina pectoris	Phe_411_3.EUR.GIA	Serum uric acid levels	ebi-a-GCST90018977	Sources of heterogeneity
rs157512	Angina pectoris	Phe_411_3.EUR.GIA	Serum uric acid levels	ebi-a-GCST90018977	Sources of heterogeneity
rs12767261	Angina pectoris	Phe_411_3.EUR.GIA	Serum uric acid levels	ebi-a-GCST90018977	Sources of heterogeneity
rs62294282	Angina pectoris	Phe_411_3.EUR.GIA	Serum uric acid levels	ebi-a-GCST90018977	Sources of heterogeneity
rs6088559	Angina pectoris	Phe_411_3.EUR.GIA	Serum uric acid levels	ebi-a-GCST90018977	Sources of heterogeneity
rs7122026	Angina pectoris	Phe_411_3.EUR.GIA	Serum uric acid levels	ebi-a-GCST90018977	Sources of heterogeneity
rs3116068	Angina pectoris	Phe_411_3.EUR.GIA	Serum uric acid levels	ebi-a-GCST90018977	Sources of heterogeneity
rs9927317	Angina pectoris	Phe_411_3.EUR.GIA	Serum uric acid levels	ebi-a-GCST90018977	Sources of heterogeneity
rs2943645	Angina pectoris	Phe_411_3.EUR.GIA	Serum uric acid levels	ebi-a-GCST90018977	Sources of heterogeneity
rs7651369	Angina pectoris	Phe_411_3.EUR.GIA	Serum uric acid levels	ebi-a-GCST90018977	Sources of heterogeneity
rs1169288	Angina pectoris	Phe_411_3.EUR.GIA	Serum uric acid levels	ebi-a-GCST90018977	Sources of heterogeneity
rs429358	Angina pectoris	Phe_411_3.EUR.GIA	Serum uric acid levels	ebi-a-GCST90018977	Sources of heterogeneity
rs505870	Angina pectoris	Phe_411_3.EUR.GIA	Serum uric acid levels	ebi-a-GCST90018977	Sources of heterogeneity
rs12510175	Ischaemic Stroke, excluding all haemorrhages	finn-b-I9_STR_EXH_EXNONE	Serum uric acid levels	ebi-a-GCST90018977	Failure to infer the forward strand alleles
rs1851285	Ischaemic Stroke, excluding all haemorrhages	finn-b-I9_STR_EXH_EXNONE	Serum uric acid levels	ebi-a-GCST90018977	Failure to infer the forward strand alleles
rs1869581	Ischaemic Stroke, excluding all haemorrhages	finn-b-I9_STR_EXH_EXNONE	Serum uric acid levels	ebi-a-GCST90018977	Failure to infer the forward strand alleles
rs2252862	Ischaemic Stroke, excluding all haemorrhages	finn-b-I9_STR_EXH_EXNONE	Serum uric acid levels	ebi-a-GCST90018977	Failure to infer the forward strand alleles
rs2493121	Ischaemic Stroke, excluding all haemorrhages	finn-b-I9_STR_EXH_EXNONE	Serum uric acid levels	ebi-a-GCST90018977	Failure to infer the forward strand alleles
rs2644128	Ischaemic Stroke, excluding all haemorrhages	finn-b-I9_STR_EXH_EXNONE	Serum uric acid levels	ebi-a-GCST90018977	Failure to infer the forward strand alleles
rs34555420	Ischaemic Stroke, excluding all haemorrhages	finn-b-I9_STR_EXH_EXNONE	Serum uric acid levels	ebi-a-GCST90018977	Failure to infer the forward strand alleles
rs538737	Ischaemic Stroke, excluding all haemorrhages	finn-b-I9_STR_EXH_EXNONE	Serum uric acid levels	ebi-a-GCST90018977	Failure to infer the forward strand alleles
rs7039	Ischaemic Stroke, excluding all haemorrhages	finn-b-I9_STR_EXH_EXNONE	Serum uric acid levels	ebi-a-GCST90018977	Failure to infer the forward strand alleles
rs7310615	Ischaemic Stroke, excluding all haemorrhages	finn-b-I9_STR_EXH_EXNONE	Serum uric acid levels	ebi-a-GCST90018977	Failure to infer the forward strand alleles
rs62294282	Ischaemic Stroke, excluding all haemorrhages	finn-b-I9_STR_EXH_EXNONE	Serum uric acid levels	ebi-a-GCST90018977	Sources of heterogeneity
rs12987661	Ischaemic Stroke, excluding all haemorrhages	finn-b-I9_STR_EXH_EXNONE	Serum uric acid levels	ebi-a-GCST90018977	Sources of heterogeneity
rs33938520	Ischaemic Stroke, excluding all haemorrhages	finn-b-I9_STR_EXH_EXNONE	Serum uric acid levels	ebi-a-GCST90018977	Sources of heterogeneity
rs1955949	Ischaemic Stroke, excluding all haemorrhages	finn-b-I9_STR_EXH_EXNONE	Serum uric acid levels	ebi-a-GCST90018977	Sources of heterogeneity
rs10075612	Ischaemic Stroke, excluding all haemorrhages	finn-b-I9_STR_EXH_EXNONE	Serum uric acid levels	ebi-a-GCST90018977	Sources of heterogeneity
rs11667586	Ischaemic Stroke, excluding all haemorrhages	finn-b-I9_STR_EXH_EXNONE	Serum uric acid levels	ebi-a-GCST90018977	Sources of heterogeneity
rs7766720	Ischaemic Stroke, excluding all haemorrhages	finn-b-I9_STR_EXH_EXNONE	Serum uric acid levels	ebi-a-GCST90018977	Sources of heterogeneity
rs2219647	Ischaemic Stroke, excluding all haemorrhages	finn-b-I9_STR_EXH_EXNONE	Serum uric acid levels	ebi-a-GCST90018977	Sources of heterogeneity
rs78671965	Ischaemic Stroke, excluding all haemorrhages	finn-b-I9_STR_EXH_EXNONE	Serum uric acid levels	ebi-a-GCST90018977	Sources of heterogeneity
rs2941484	Ischaemic Stroke, excluding all haemorrhages	finn-b-I9_STR_EXH_EXNONE	Serum uric acid levels	ebi-a-GCST90018977	Sources of heterogeneity
rs75523587	Ischaemic Stroke, excluding all haemorrhages	finn-b-I9_STR_EXH_EXNONE	Serum uric acid levels	ebi-a-GCST90018977	Sources of heterogeneity

## Sheet: Supplementary Table 8
Supplementary Table 8. Matrix of linkage disequilibrium relationships of the SNPs from biologically driven Genetic instruments selection strategy
r2_matrix_chr4_ABCG2
RS_number	rs2231164	rs113617784	rs12505410	rs6814741	rs45570646	rs1871744	rs45555139	rs17731565	rs2622620	rs111620587	rs193062548	rs141379351	rs183997620	rs151297142	rs4367138	rs142929199	rs55976258	rs144292084	rs11935352	rs1383587	rs72554040
rs2231164	1	0.002	0.041	0.008	0.071	0.026	0.021	0.009	0.086	0.001	0.001	0.07	0.013	0.001	0.016	0.012	0.007	0.01	0.039	0.101	0.006
rs113617784	0.002	1	0.02	0.001	0	0.044	0.001	0.001	0.01	0.001	0.001	0	0.001	0	0.02	0	0.061	0.173	0.025	0.009	0.278
rs12505410	0.041	0.02	1	0.052	0.013	0.088	0.229	0.102	0.307	0	0.021	0.006	0.029	0.01	0.248	0.02	0.079	0.021	0.001	0.095	0.001
rs6814741	0.008	0.001	0.052	1	0.003	0.425	0.016	0.007	0.111	0.014	0.42	0.001	0	0.001	0	0.001	0.01	0	0.034	0.06	0.005
rs45570646	0.071	0	0.013	0.003	1	0.006	0.003	0.001	0.025	0.002	0.001	0	0.001	0	0.016	0	0.061	0.001	0.01	0.028	0.001
rs1871744	0.026	0.044	0.088	0.425	0.006	1	0.033	0.015	0.229	0.084	0.198	0.003	0	0.001	0	0.003	0.001	0.002	0.099	0.158	0.013
rs45555139	0.021	0.001	0.229	0.016	0.003	0.033	1	0.008	0.117	0.014	0.008	0.001	0.008	0.001	0.206	0.001	0.011	0.008	0.041	0.105	0.005
rs17731565	0.009	0.001	0.102	0.007	0.001	0.015	0.008	1	0.052	0.006	0.004	0.001	0.003	0	0.077	0.001	0.249	0.059	0.002	0.047	0.002
rs2622620	0.086	0.01	0.307	0.111	0.025	0.229	0.117	0.052	1	0.017	0.058	0.012	0.017	0.006	0.24	0.01	0.049	0.01	0.032	0.35	0
rs111620587	0.001	0.001	0	0.014	0.002	0.084	0.014	0.006	0.017	1	0.007	0.001	0	0.05	0.016	0.02	0.002	0.007	0.019	0.001	0.004
rs193062548	0.001	0.001	0.021	0.42	0.001	0.198	0.008	0.004	0.058	0.007	1	0.001	0.002	0	0.002	0.001	0.012	0.001	0.053	0.052	0.003
rs141379351	0.07	0	0.006	0.001	0	0.003	0.001	0.001	0.012	0.001	0.001	1	0.191	0	0.001	0	0.002	0.001	0.005	0	0
rs183997620	0.013	0.001	0.029	0	0.001	0	0.008	0.003	0.017	0	0.002	0.191	1	0	0.051	0.191	0.001	0.004	0.026	0.005	0.002
rs151297142	0.001	0	0.01	0.001	0	0.001	0.001	0	0.006	0.05	0	0	0	1	0.003	0	0.001	0	0.012	0.004	0
rs4367138	0.016	0.02	0.248	0	0.016	0	0.206	0.077	0.24	0.016	0.002	0.001	0.051	0.003	1	0.02	0.335	0.088	0.058	0.146	0.045
rs142929199	0.012	0	0.02	0.001	0	0.003	0.001	0.001	0.01	0.02	0.001	0	0.191	0	0.02	1	0.002	0.001	0.005	0	0
rs55976258	0.007	0.061	0.079	0.01	0.061	0.001	0.011	0.249	0.049	0.002	0.012	0.002	0.001	0.001	0.335	0.002	1	0.282	0.002	0.019	0.152
rs144292084	0.01	0.173	0.021	0	0.001	0.002	0.008	0.059	0.01	0.007	0.001	0.001	0.004	0	0.088	0.001	0.282	1	0.145	0.052	0.301
rs11935352	0.039	0.025	0.001	0.034	0.01	0.099	0.041	0.002	0.032	0.019	0.053	0.005	0.026	0.012	0.058	0.005	0.002	0.145	1	0.328	0.031
rs1383587	0.101	0.009	0.095	0.06	0.028	0.158	0.105	0.047	0.35	0.001	0.052	0	0.005	0.004	0.146	0	0.019	0.052	0.328	1	0.032
rs72554040	0.006	0.278	0.001	0.005	0.001	0.013	0.005	0.002	0	0.004	0.003	0	0.002	0	0.045	0	0.152	0.301	0.031	0.032	1
r2_matrix_chr4_SLC2A9
RS_number	rs73223788	rs11729337	rs144757629	rs114919407	rs78785836	rs35933336	rs142856421	rs114693474	rs115318424	rs78757705	rs138416405	rs78028161	rs62293300	rs4697693	rs4697911	rs112469934	rs6449110	rs6825187	rs7674723	rs56223908	rs874432	rs73225891	rs16891020	rs11936395	rs114756544	rs145032987	rs147170567	rs3775949	rs34788376	rs149735818	rs7662439	rs111459781	rs10018663	rs144431047	rs10939654	rs78698809	rs112430423
rs73223788	1	0.005	0.005	0.173	0.001	0.003	0.001	0.001	0.001	0.001	0.002	0.002	0.005	0.026	0.001	0.002	0.041	0.012	0.152	0.006	0.014	0.003	0.003	0.001	0.003	0.001	0.001	0.002	0.007	0.001	0.099	0.022	0.001	0.005	0.004	0	0.001
rs11729337	0.005	1	0.006	0.001	0.001	0.004	0.001	0.001	0.002	0.001	0.002	0.002	0.007	0.033	0.002	0.002	0.102	0.001	0.002	0.009	0.018	0.003	0.003	0.027	0.001	0.001	0.002	0.004	0.003	0.001	0.064	0.001	0.011	0.006	0.005	0	0.001
rs144757629	0.005	0.006	1	0.001	0.001	0.003	0.001	0.001	0.002	0.001	0.002	0.002	0.006	0.028	0.002	0.002	0.011	0.015	0.01	0.007	0.015	0.003	0.003	0.045	0.071	0.001	0.002	0.004	0.002	0.001	0.003	0.001	0.01	0.005	0.005	0	0.001
rs114919407	0.173	0.001	0.001	1	0	0.001	0	0	0	0	0	0	0.001	0.004	0	0	0.007	0.001	0.002	0.022	0.002	0	0	0.004	0.001	0	0	0.001	0	0	0.002	0	0.002	0.001	0.001	0	0
rs78785836	0.001	0.001	0.001	0	1	0.001	0	0	0	0	0	0	0.001	0.007	0	0	0.011	0.026	0.002	0.002	0.003	0.001	0.001	0.005	0.001	0	0	0.001	0.001	0	0.003	0	0.002	0.001	0.001	0	0
rs35933336	0.003	0.004	0.003	0.001	0.001	1	0.001	0.001	0.001	0.001	0.001	0.001	0.004	0.006	0.001	0.001	0.014	0.011	0.007	0.001	0.001	0.002	0.002	0.003	0.002	0.001	0.001	0.002	0.002	0.001	0.001	0.001	0.006	0.004	0.003	0	0.001
rs142856421	0.001	0.001	0.001	0	0	0.001	1	0	0	0	0	0	0.001	0.042	0	0	0.011	0	0.002	0.002	0.028	0.001	0.001	0.005	0.001	0	0	0.001	0.001	0.16	0.003	0	0.002	0.001	0.108	0	0
rs114693474	0.001	0.001	0.001	0	0	0.001	0	1	0	0	0	0	0.001	0.042	0	0	0.011	0.011	0.002	0.163	0.004	0.001	0.001	0.053	0.001	0	0	0.001	0.001	0	0.003	0	0.002	0.001	0.001	0	0
rs115318424	0.001	0.002	0.002	0	0	0.001	0	0	1	0	0.001	0.001	0.002	0.056	0.001	0.001	0.014	0.002	0.003	0.002	0.051	0.001	0.001	0.007	0.001	0	0.001	0.001	0.001	0	0.005	0	0.084	0.002	0.001	0	0
rs78757705	0.001	0.001	0.001	0	0	0.001	0	0	0	1	0	0	0.001	0.007	0	0	0.011	0.005	0.007	0.002	0.004	0.001	0.001	0.005	0.001	0	0	0.029	0.001	0	0.003	0	0.007	0.001	0.001	0	0
rs138416405	0.002	0.002	0.002	0	0	0.001	0	0	0.001	0	1	0.001	0.002	0.011	0.001	0.001	0.044	0.018	0.004	0.167	0.006	0.001	0.001	0.048	0.001	0	0.001	0.001	0.001	0	0	0	0.004	0.002	0.002	0.196	0
rs78028161	0.002	0.002	0.002	0	0	0.001	0	0	0.001	0	0.001	1	0.002	0.037	0.042	0.001	0.004	0.005	0.001	0.003	0	0.001	0.001	0.009	0.001	0.093	0.001	0.014	0.001	0	0.006	0	0.004	0.002	0.002	0	0
rs62293300	0.005	0.007	0.006	0.001	0.001	0.004	0.001	0.001	0.002	0.001	0.002	0.002	1	0.033	0.002	0.002	0.021	0.055	0.002	0.009	0.018	0.003	0.003	0.027	0.004	0.028	0.002	0.001	0.003	0.001	0.017	0.001	0.002	0.314	0.005	0	0.001
rs4697693	0.026	0.033	0.028	0.004	0.007	0.006	0.042	0.042	0.056	0.007	0.011	0.037	0.033	1	0.009	0.071	0.186	0.007	0.003	0.017	0.063	0.016	0.016	0.002	0.006	0.003	0.056	0.006	0.014	0.028	0.036	0	0.083	0	0.002	0.002	0.012
rs4697911	0.001	0.002	0.002	0	0	0.001	0	0	0.001	0	0.001	0.042	0.002	0.009	1	0.001	0.035	0.014	0.028	0.002	0.016	0.001	0.001	0.007	0.001	0	0.001	0.001	0.001	0	0.017	0	0.004	0.002	0.001	0	0
rs112469934	0.002	0.002	0.002	0	0	0.001	0	0	0.001	0	0.001	0.001	0.002	0.071	0.001	1	0.018	0.004	0.004	0.003	0.076	0.001	0.001	0.009	0.001	0	0.001	0.001	0.001	0	0.006	0	0.061	0.002	0.002	0	0
rs6449110	0.041	0.102	0.011	0.007	0.011	0.014	0.011	0.011	0.014	0.011	0.044	0.004	0.021	0.186	0.035	0.018	1	0.1	0.028	0.01	0	0.063	0.063	0.132	0.004	0.007	0.014	0.017	0.007	0.007	0.001	0	0.025	0.032	0.007	0.009	0
rs6825187	0.012	0.001	0.015	0.001	0.026	0.011	0	0.011	0.002	0.005	0.018	0.005	0.055	0.007	0.014	0.004	0.1	1	0.093	0.066	0.115	0.026	0.026	0.204	0.029	0.007	0.014	0.033	0.053	0.017	0.033	0.011	0.088	0.092	0.041	0.004	0.011
rs7674723	0.152	0.002	0.01	0.002	0.002	0.007	0.002	0.002	0.003	0.007	0.004	0.001	0.002	0.003	0.028	0.004	0.028	0.093	1	0.015	0.031	0.006	0.006	0.046	0.233	0.077	0.003	0.2	0.005	0.002	0.238	0.044	0.013	0.011	0.009	0.001	0.007
rs56223908	0.006	0.009	0.007	0.022	0.002	0.001	0.002	0.163	0.002	0.002	0.167	0.003	0.009	0.017	0.002	0.003	0.01	0.066	0.015	1	0.022	0.004	0.004	0.323	0.005	0.001	0.218	0.005	0.004	0.001	0.021	0.002	0.014	0.008	0.007	0.001	0.002
rs874432	0.014	0.018	0.015	0.002	0.003	0.001	0.028	0.004	0.051	0.004	0.006	0	0.018	0.063	0.016	0.076	0	0.115	0.031	0.022	1	0.009	0.188	0.068	0.01	0.002	0.005	0.002	0.007	0.002	0.044	0.004	0.243	0.016	0.094	0.001	0.028
rs73225891	0.003	0.003	0.003	0	0.001	0.002	0.001	0.001	0.001	0.001	0.001	0.001	0.003	0.016	0.001	0.001	0.063	0.026	0.006	0.004	0.009	1	0.002	0.125	0.002	0	0.001	0.002	0.001	0	0.008	0.001	0.005	0.003	0.003	0	0.001
rs16891020	0.003	0.003	0.003	0	0.001	0.002	0.001	0.001	0.001	0.001	0.001	0.001	0.003	0.016	0.001	0.001	0.063	0.026	0.006	0.004	0.188	0.002	1	0.013	0.002	0	0.001	0.002	0.001	0	0.008	0.001	0.005	0.003	0.003	0	0.001
rs11936395	0.001	0.027	0.045	0.004	0.005	0.003	0.005	0.053	0.007	0.005	0.048	0.009	0.027	0.002	0.007	0.009	0.132	0.204	0.046	0.323	0.068	0.125	0.013	1	0.015	0.004	0.07	0.005	0.011	0.004	0.065	0.001	0.029	0.025	0.005	0.002	0.005
rs114756544	0.003	0.001	0.071	0.001	0.001	0.002	0.001	0.001	0.001	0.001	0.001	0.001	0.004	0.006	0.001	0.001	0.004	0.029	0.233	0.005	0.01	0.002	0.002	0.015	1	0.001	0.001	0.002	0.002	0.001	0.162	0.001	0.006	0.004	0.003	0	0.001
rs145032987	0.001	0.001	0.001	0	0	0.001	0	0	0	0	0	0.093	0.028	0.003	0	0	0.007	0.007	0.077	0.001	0.002	0	0	0.004	0.001	1	0	0.214	0	0	0.002	0	0.002	0.001	0.001	0	0
rs147170567	0.001	0.002	0.002	0	0	0.001	0	0	0.001	0	0.001	0.001	0.002	0.056	0.001	0.001	0.014	0.014	0.003	0.218	0.005	0.001	0.001	0.07	0.001	0	1	0.001	0.001	0	0.005	0	0.003	0.002	0.001	0	0
rs3775949	0.002	0.004	0.004	0.001	0.001	0.002	0.001	0.001	0.001	0.029	0.001	0.014	0.001	0.006	0.001	0.001	0.017	0.033	0.2	0.005	0.002	0.002	0.002	0.005	0.002	0.214	0.001	1	0.002	0.001	0.011	0.322	0.211	0.004	0.003	0	0.029
rs34788376	0.007	0.003	0.002	0	0.001	0.002	0.001	0.001	0.001	0.001	0.001	0.001	0.003	0.014	0.001	0.001	0.007	0.053	0.005	0.004	0.007	0.001	0.001	0.011	0.002	0	0.001	0.002	1	0	0.166	0.001	0.005	0.003	0.002	0	0.001
rs149735818	0.001	0.001	0.001	0	0	0.001	0.16	0	0	0	0	0	0.001	0.028	0	0	0.007	0.017	0.002	0.001	0.002	0	0	0.004	0.001	0	0	0.001	0	1	0.002	0	0.002	0.001	0.001	0	0
rs7662439	0.099	0.064	0.003	0.002	0.003	0.001	0.003	0.003	0.005	0.003	0	0.006	0.017	0.036	0.017	0.006	0.001	0.033	0.238	0.021	0.044	0.008	0.008	0.065	0.162	0.002	0.005	0.011	0.166	0.002	1	0.003	0.028	0.016	0.013	0.027	0.003
rs111459781	0.022	0.001	0.001	0	0	0.001	0	0	0	0	0	0	0.001	0	0	0	0	0.011	0.044	0.002	0.004	0.001	0.001	0.001	0.001	0	0	0.322	0.001	0	0.003	1	0.122	0.001	0.001	0	0.104
rs10018663	0.001	0.011	0.01	0.002	0.002	0.006	0.002	0.002	0.084	0.007	0.004	0.004	0.002	0.083	0.004	0.061	0.025	0.088	0.013	0.014	0.243	0.005	0.005	0.029	0.006	0.002	0.003	0.211	0.005	0.002	0.028	0.122	1	0.011	0.009	0.001	0.122
rs144431047	0.005	0.006	0.005	0.001	0.001	0.004	0.001	0.001	0.002	0.001	0.002	0.002	0.314	0	0.002	0.002	0.032	0.092	0.011	0.008	0.016	0.003	0.003	0.025	0.004	0.001	0.002	0.004	0.003	0.001	0.016	0.001	0.011	1	0.005	0	0.001
rs10939654	0.004	0.005	0.005	0.001	0.001	0.003	0.108	0.001	0.001	0.001	0.002	0.002	0.005	0.002	0.001	0.002	0.007	0.041	0.009	0.007	0.094	0.003	0.003	0.005	0.003	0.001	0.001	0.003	0.002	0.001	0.013	0.001	0.009	0.005	1	0	0.001
rs78698809	0	0	0	0	0	0	0	0	0	0	0.196	0	0	0.002	0	0	0.009	0.004	0.001	0.001	0.001	0	0	0.002	0	0	0	0	0	0	0.027	0	0.001	0	0	1	0
rs112430423	0.001	0.001	0.001	0	0	0.001	0	0	0	0	0	0	0.001	0.012	0	0	0	0.011	0.007	0.002	0.028	0.001	0.001	0.005	0.001	0	0	0.029	0.001	0	0.003	0.104	0.122	0.001	0.001	0	1
r2_matrix_chr6_SLC17A1/3
RS_number	rs6926425	rs56932539	rs1165210	rs78833965	rs10498730	rs1165195	rs60123863	rs116510165	rs74852087	rs185123354	rs556339	rs111915606	rs972087
rs6926425	1	0.066	0.021	0.199	0.03	0.28	0.001	0.009	0.006	0.05	0.112	0.082	0.02
rs56932539	0.066	1	0.001	0.004	0.002	0.018	0.196	0.001	0	0.001	0.075	0.005	0.085
rs1165210	0.021	0.001	1	0.004	0.002	0.074	0.002	0.001	0	0.005	0.018	0	0.006
rs78833965	0.199	0.004	0.004	1	0.006	0.056	0.004	0.002	0.001	0.013	0.047	0.016	0.016
rs10498730	0.03	0.002	0.002	0.006	1	0.107	0.002	0.001	0.001	0.008	0.027	0.365	0.009
rs1165195	0.28	0.018	0.074	0.056	0.107	1	0.022	0.031	0.02	0.071	0.247	0.294	0.082
rs60123863	0.001	0.196	0.002	0.004	0.002	0.022	1	0.001	0	0.141	0.088	0.006	0.031
rs116510165	0.009	0.001	0.001	0.002	0.001	0.031	0.001	1	0	0.002	0.008	0.003	0.003
rs74852087	0.006	0	0	0.001	0.001	0.02	0	0	1	0.001	0.005	0.07	0.002
rs185123354	0.05	0.001	0.005	0.013	0.008	0.071	0.141	0.002	0.001	1	0.286	0.021	0.175
rs556339	0.112	0.075	0.018	0.047	0.027	0.247	0.088	0.008	0.005	0.286	1	0.073	0.333
rs111915606	0.082	0.005	0	0.016	0.365	0.294	0.006	0.003	0.07	0.021	0.073	1	0.024
rs972087	0.02	0.085	0.006	0.016	0.009	0.082	0.031	0.003	0.002	0.175	0.333	0.024	1
r2_matrix_chr10_SLC16A9
RS_number	rs117521436	rs74631345	rs753763	rs61863100	rs715941	rs1171618	rs1171614
rs117521436	1	0.002	0.001	0.002	0.013	0	0.014
rs74631345	0.002	1	0.005	0.013	0.069	0.057	0.251
rs753763	0.001	0.005	1	0.008	0.045	0.037	0.162
rs61863100	0.002	0.013	0.008	1	0.189	0.116	0.036
rs715941	0.013	0.069	0.045	0.189	1	0.05	0.225
rs1171618	0	0.057	0.037	0.116	0.05	1	0.183
rs1171614	0.014	0.251	0.162	0.036	0.225	0.183	1
r2_matrix_chr11_SCL12A11-12
RS_number	rs117521436	rs74631345	rs753763	rs61863100	rs715941	rs1171618	rs1171614
rs117521436	1	0.002	0.001	0.002	0.013	0	0.014
rs74631345	0.002	1	0.005	0.013	0.069	0.057	0.251
rs753763	0.001	0.005	1	0.008	0.045	0.037	0.162
rs61863100	0.002	0.013	0.008	1	0.189	0.116	0.036
rs715941	0.013	0.069	0.045	0.189	1	0.05	0.225
rs1171618	0	0.057	0.037	0.116	0.05	1	0.183
rs1171614	0.014	0.251	0.162	0.036	0.225	0.183	1

## Sheet: Supplementary Table 9
Supplementary Table 9. UVMR estimates for the causal associations between UA and CHD
Discovery datasets
id.exposure	id.outcome	outcome	exposure	method	nsnp	b	se	pval	lo_ci	up_ci	or	or_lci95	or_uci95	Benjamin-Hochberg correction	Bonferron correction
ebi-a-GCST90018977	ebi-a-GCST005194	Coronary artery disease || id:ebi-a-GCST005194	Serum uric acid levels || id:ebi-a-GCST90018977	MR Egger	186	0.0642794	0.047234	0.175219	-0.0282993	0.156858	1.06639	0.972097	1.16983
ebi-a-GCST90018977	ebi-a-GCST005194	Coronary artery disease || id:ebi-a-GCST005194	Serum uric acid levels || id:ebi-a-GCST90018977	Inverse variance weighted	186	0.0805537	0.0247503	0.00113529	0.0320431	0.129064	1.08389	1.03256	1.13776	*	*
ebi-a-GCST90018977	ebi-a-GCST005194	Coronary artery disease || id:ebi-a-GCST005194	Serum uric acid levels || id:ebi-a-GCST90018977	Simple median	186	0.0543848	0.0409536	0.184191	-0.0258842	0.134654	1.05589	0.974448	1.14414
ebi-a-GCST90018977	ebi-a-GCST005194	Coronary artery disease || id:ebi-a-GCST005194	Serum uric acid levels || id:ebi-a-GCST90018977	Weighted median	186	0.0439884	0.0456745	0.335506	-0.0455336	0.13351	1.04497	0.955488	1.14283
ebi-a-GCST90018977	ebi-a-GCST005194	Coronary artery disease || id:ebi-a-GCST005194	Serum uric acid levels || id:ebi-a-GCST90018977	Weighted mode	186	0.0595374	0.0427935	0.165814	-0.0243379	0.143413	1.06134	0.975956	1.15421
ebi-a-GCST90018977	ebi-a-GCST90018915	Stable angina pectoris || id:ebi-a-GCST90018915	Serum uric acid levels || id:ebi-a-GCST90018977	MR Egger	220	0.153851	0.056685	0.00717649	0.0427483	0.264954	1.16632	1.04367	1.30337
ebi-a-GCST90018977	ebi-a-GCST90018915	Stable angina pectoris || id:ebi-a-GCST90018915	Serum uric acid levels || id:ebi-a-GCST90018977	Inverse variance weighted	220	0.200014	0.0320733	4.48473e-10	0.13715	0.262878	1.22142	1.147	1.30067	*	*
ebi-a-GCST90018977	ebi-a-GCST90018915	Stable angina pectoris || id:ebi-a-GCST90018915	Serum uric acid levels || id:ebi-a-GCST90018977	Simple median	220	0.254967	0.0576581	9.77689e-06	0.141957	0.367977	1.29042	1.15253	1.44481
ebi-a-GCST90018977	ebi-a-GCST90018915	Stable angina pectoris || id:ebi-a-GCST90018915	Serum uric acid levels || id:ebi-a-GCST90018977	Weighted median	220	0.112385	0.0572445	0.0496167	0.000186255	0.224585	1.11894	1.00019	1.2518
ebi-a-GCST90018977	ebi-a-GCST90018915	Stable angina pectoris || id:ebi-a-GCST90018915	Serum uric acid levels || id:ebi-a-GCST90018977	Weighted mode	220	0.132717	0.0537272	0.0142671	0.0274122	0.238023	1.14193	1.02779	1.26874
ebi-a-GCST90018977	ebi-a-GCST90018877	Myocardial infarction || id:ebi-a-GCST90018877	Serum uric acid levels || id:ebi-a-GCST90018977	MR Egger	218	0.201478	0.0646201	0.00206948	0.0748222	0.328133	1.22321	1.07769	1.38837
ebi-a-GCST90018977	ebi-a-GCST90018877	Myocardial infarction || id:ebi-a-GCST90018877	Serum uric acid levels || id:ebi-a-GCST90018977	Inverse variance weighted	218	0.228013	0.0360336	2.48684e-10	0.157387	0.298639	1.2561	1.17045	1.34802	*	*
ebi-a-GCST90018977	ebi-a-GCST90018877	Myocardial infarction || id:ebi-a-GCST90018877	Serum uric acid levels || id:ebi-a-GCST90018977	Simple median	218	0.218978	0.0605748	0.000300346	0.100251	0.337705	1.2448	1.10545	1.40173
ebi-a-GCST90018977	ebi-a-GCST90018877	Myocardial infarction || id:ebi-a-GCST90018877	Serum uric acid levels || id:ebi-a-GCST90018977	Weighted median	218	0.228035	0.0701817	0.00115725	0.0904791	0.365591	1.25613	1.0947	1.44137
ebi-a-GCST90018977	ebi-a-GCST90018877	Myocardial infarction || id:ebi-a-GCST90018877	Serum uric acid levels || id:ebi-a-GCST90018977	Weighted mode	218	0.209909	0.0636649	0.00114135	0.0851255	0.334692	1.23357	1.08885	1.39751
ebi-a-GCST90018977	ebi-a-GCST90018932	Unstable angina pectoris || id:ebi-a-GCST90018932	Serum uric acid levels || id:ebi-a-GCST90018977	MR Egger	221	0.121306	0.0614044	0.0494635	0.000953744	0.241659	1.12897	1.00095	1.27336
ebi-a-GCST90018977	ebi-a-GCST90018932	Unstable angina pectoris || id:ebi-a-GCST90018932	Serum uric acid levels || id:ebi-a-GCST90018977	Inverse variance weighted	221	0.156824	0.0418115	0.000176312	0.0748737	0.238775	1.16979	1.07775	1.26969	*	*
ebi-a-GCST90018977	ebi-a-GCST90018932	Unstable angina pectoris || id:ebi-a-GCST90018932	Serum uric acid levels || id:ebi-a-GCST90018977	Simple median	221	0.257143	0.08424	0.00226941	0.0920325	0.422253	1.29323	1.0964	1.5254
ebi-a-GCST90018977	ebi-a-GCST90018932	Unstable angina pectoris || id:ebi-a-GCST90018932	Serum uric acid levels || id:ebi-a-GCST90018977	Weighted median	221	0.111624	0.0672271	0.096833	-0.0201409	0.243389	1.11809	0.980061	1.27557
ebi-a-GCST90018977	ebi-a-GCST90018932	Unstable angina pectoris || id:ebi-a-GCST90018932	Serum uric acid levels || id:ebi-a-GCST90018977	Weighted mode	221	0.117796	0.0590697	0.0473664	0.00201934	0.233572	1.12502	1.00202	1.2631
ebi-a-GCST90018977	ukb-d-I9_STR_EXH	Ischaemic Stroke, excluding all haemorrhages || id:ukb-d-I9_STR_EXH	Serum uric acid levels || id:ebi-a-GCST90018977	MR Egger	223	0.000569431	0.000775922	0.463802	-0.000951377	0.00209024	1.00057	0.999049	1.00209
ebi-a-GCST90018977	ukb-d-I9_STR_EXH	Ischaemic Stroke, excluding all haemorrhages || id:ukb-d-I9_STR_EXH	Serum uric acid levels || id:ebi-a-GCST90018977	Inverse variance weighted	223	0.00155566	0.000584117	0.0077387	0.000410788	0.00270053	1.00156	1.00041	1.0027	*	*
ebi-a-GCST90018977	ukb-d-I9_STR_EXH	Ischaemic Stroke, excluding all haemorrhages || id:ukb-d-I9_STR_EXH	Serum uric acid levels || id:ebi-a-GCST90018977	Simple median	223	0.00242512	0.00123564	0.0496887	3.25469e-06	0.00484698	1.00243	1	1.00486
ebi-a-GCST90018977	ukb-d-I9_STR_EXH	Ischaemic Stroke, excluding all haemorrhages || id:ukb-d-I9_STR_EXH	Serum uric acid levels || id:ebi-a-GCST90018977	Weighted median	223	0.000962273	0.000884722	0.276747	-0.000771781	0.00269633	1.00096	0.999228	1.0027
ebi-a-GCST90018977	ukb-d-I9_STR_EXH	Ischaemic Stroke, excluding all haemorrhages || id:ukb-d-I9_STR_EXH	Serum uric acid levels || id:ebi-a-GCST90018977	Weighted mode	223	0.000971099	0.000754389	0.199343	-0.000507505	0.0024497	1.00097	0.999493	1.00245
Replication datasets
id.exposure	id.outcome	outcome	exposure	method	nsnp	b	se	pval	lo_ci	up_ci	or	or_lci95	or_uci95	Benjamin-Hochberg correction	Bonferron correction
ebi-a-GCST90018977	ieu-a-7	Coronary heart disease || id:ieu-a-7	Serum uric acid levels || id:ebi-a-GCST90018977	MR Egger	215	0.192252	0.0685412	0.00549871	0.0579113	0.326593	1.21198	1.05962	1.38624
ebi-a-GCST90018977	ieu-a-7	Coronary heart disease || id:ieu-a-7	Serum uric acid levels || id:ebi-a-GCST90018977	Inverse variance weighted	215	0.151176	0.0359395	2.59462e-05	0.0807347	0.221618	1.1632	1.08408	1.24809	*	*
ebi-a-GCST90018977	ieu-a-7	Coronary heart disease || id:ieu-a-7	Serum uric acid levels || id:ebi-a-GCST90018977	Simple median	215	0.157825	0.0579654	0.0064742	0.0442128	0.271437	1.17096	1.0452	1.31185
ebi-a-GCST90018977	ieu-a-7	Coronary heart disease || id:ieu-a-7	Serum uric acid levels || id:ebi-a-GCST90018977	Weighted median	215	0.182279	0.0646362	0.0048011	0.0555925	0.308966	1.19995	1.05717	1.36202
ebi-a-GCST90018977	ieu-a-7	Coronary heart disease || id:ieu-a-7	Serum uric acid levels || id:ebi-a-GCST90018977	Weighted mode	215	0.177536	0.0631953	0.00542433	0.0536735	0.301399	1.19427	1.05514	1.35175
ebi-a-GCST90018977	Phe_411_3.EUR.GIA	angina pectoris	Serum uric acid levels || id:ebi-a-GCST90018977	MR Egger	217	0.110904	0.0644664	0.08681	-0.0154502	0.237258	1.11729	0.984668	1.26777
ebi-a-GCST90018977	Phe_411_3.EUR.GIA	angina pectoris	Serum uric acid levels || id:ebi-a-GCST90018977	Inverse variance weighted	217	0.174643	0.034645	4.6324e-07	0.106739	0.242547	1.19082	1.11264	1.27449	*	*
ebi-a-GCST90018977	Phe_411_3.EUR.GIA	angina pectoris	Serum uric acid levels || id:ebi-a-GCST90018977	Simple median	217	0.195435	0.0588662	0.000900235	0.080057	0.310813	1.21584	1.08335	1.36453
ebi-a-GCST90018977	Phe_411_3.EUR.GIA	angina pectoris	Serum uric acid levels || id:ebi-a-GCST90018977	Weighted median	217	0.11075	0.0639212	0.0831653	-0.0145352	0.236036	1.11712	0.98557	1.26622
ebi-a-GCST90018977	Phe_411_3.EUR.GIA	angina pectoris	Serum uric acid levels || id:ebi-a-GCST90018977	Weighted mode	217	0.0260701	0.0602853	0.665849	-0.0920891	0.144229	1.02641	0.912024	1.15515
ebi-a-GCST90018977	ieu-a-798	Myocardial infarction || id:ieu-a-798	Serum uric acid levels || id:ebi-a-GCST90018977	MR Egger	184	0.162201	0.0790506	0.0416149	0.00726203	0.31714	1.1761	1.00729	1.37319
ebi-a-GCST90018977	ieu-a-798	Myocardial infarction || id:ieu-a-798	Serum uric acid levels || id:ebi-a-GCST90018977	Inverse variance weighted	184	0.160597	0.0423915	0.000151605	0.0775097	0.243684	1.17421	1.08059	1.27594	*	*
ebi-a-GCST90018977	ieu-a-798	Myocardial infarction || id:ieu-a-798	Serum uric acid levels || id:ebi-a-GCST90018977	Simple median	184	0.171082	0.0687441	0.0128219	0.0363435	0.30582	1.18659	1.03701	1.35774
ebi-a-GCST90018977	ieu-a-798	Myocardial infarction || id:ieu-a-798	Serum uric acid levels || id:ebi-a-GCST90018977	Weighted median	184	0.150518	0.0720605	0.0367282	0.00927944	0.291756	1.16244	1.00932	1.33878
ebi-a-GCST90018977	ieu-a-798	Myocardial infarction || id:ieu-a-798	Serum uric acid levels || id:ebi-a-GCST90018977	Weighted mode	184	0.190444	0.0711895	0.00814629	0.0509123	0.329975	1.20979	1.05223	1.39093
ebi-a-GCST90018977	finn-b-I9_STR_EXH_EXNONE	"Ischaemic Stroke, excluding all haemorrhages" (no controls excluded) || id:finn-b-I9_STR_EXH_EXNONE	Serum uric acid levels || id:ebi-a-GCST90018977	MR Egger	238	0.0319048	0.108934	0.76987	-0.181606	0.245415	1.03242	0.83393	1.27815
ebi-a-GCST90018977	finn-b-I9_STR_EXH_EXNONE	"Ischaemic Stroke, excluding all haemorrhages" (no controls excluded) || id:finn-b-I9_STR_EXH_EXNONE	Serum uric acid levels || id:ebi-a-GCST90018977	Inverse variance weighted	238	0.144502	0.0552644	0.00892976	0.0361834	0.25282	1.15546	1.03685	1.28765	*	*
ebi-a-GCST90018977	finn-b-I9_STR_EXH_EXNONE	"Ischaemic Stroke, excluding all haemorrhages" (no controls excluded) || id:finn-b-I9_STR_EXH_EXNONE	Serum uric acid levels || id:ebi-a-GCST90018977	Simple median	238	0.151467	0.0910292	0.0961239	-0.0269499	0.329885	1.16354	0.97341	1.39081
ebi-a-GCST90018977	finn-b-I9_STR_EXH_EXNONE	"Ischaemic Stroke, excluding all haemorrhages" (no controls excluded) || id:finn-b-I9_STR_EXH_EXNONE	Serum uric acid levels || id:ebi-a-GCST90018977	Weighted median	238	-0.0146169	0.0957103	0.878619	-0.202209	0.172975	0.985489	0.816924	1.18884
ebi-a-GCST90018977	finn-b-I9_STR_EXH_EXNONE	"Ischaemic Stroke, excluding all haemorrhages" (no controls excluded) || id:finn-b-I9_STR_EXH_EXNONE	Serum uric acid levels || id:ebi-a-GCST90018977	Weighted mode	238	-0.0826768	0.116365	0.478096	-0.310752	0.145399	0.920649	0.732895	1.1565
On the basis of statistically driven genetic instrument selection strategy.* indicates that the hypothesis test result is less than the p-value calculated via the Benjamin-Hochberg method or the Bonferroni method.

[truncated: 22 more sheets: Supplementary Table 10, Supplementary Table 11, Supplementary Table 12, Supplementary Table 13, Supplementary Table 14, Supplementary Table 15, Supplementary Table 16, Supplementary Table 17, Supplementary Table 18, Supplementary Table 19, Supplementary Table 20, Supplementary Table 21, Supplementary Table 22, Supplementary Table 23, Supplementary Table 24, Supplementary Table 25, Supplementary Table 26, Supplementary Table 27, Supplementary Table 28, Supplementary Table 29 …]
